# Supplementary material for: Life under stay-at-home orders: a panel study of change in social interaction and emotional wellbeing among older Americans during COVID-19 pandemic
Source: BMC Public Health. 2022 Sep 20;22:1777. doi: 10.1186/s12889-022-14103-x (PMC9484850; doi:10.1186/s12889-022-14103-x)
Supplement: Supplementary file 1 — Additional file 1. [file 12889_2022_14103_MOESM1_ESM.csv]

id	time	age	female	white	black	hispanic	education	income	working	sad	covid_worry	isolation_stress	lv_alone	lv_partner	inperson_int	qor_fam	qor_friend	soc_support	soc_support_imputed
10	0	57	1	0	1	0	3	0	0	1	16	5	0	1	1	1	-2	5	5
10	1	57	1	0	1	0	3	0	0	0	14	5	0	1	0	2	0	1	1
10	2	57	1	0	1	0	3	0	0	0	14	5	0	1	0	0	0		2.3496656
11	0	70	1	1	0	0	2	2	1	0	7	4	0	1	2	0	0	4	4
11	1	70	1	1	0	0	2	2	1	0	5	5	0	1	2	0	0	1	1
21	0	61	1	1	0	0	3	4	0	1	12	14	0	1	3	-1	0	5	5
21	1	61	1	1	0	0	3	4	0	1	9	12	0	1	2	-1	0	5	5
21	2	61	1	1	0	0	3	4	0	1	19	12	0	1	3	0	0		4.0305386
24	0	68	1	0	1	0	3	1	0	0	9	3	0	1	0	0	0	5	5
24	1	68	1	0	1	0	3	1	0	-1	7	4	0	1	2	0	0	4	4
24	2	68	1	0	1	0	3	1	0	-1	6	0	0	1	1	-2	0		3.3697062
24	3	68	1	0	1	0	3	1	0	1	4	2	0	1	1	0	0	3	3
29	0	57	0	0	1	0	2	0	0	1	18	6	0	0	1	2	2	6	6
29	1	57	0	0	1	0	2	0	0	1	11	5	0	0	0	0	0	6	6
29	2	57	0	0	1	0	2	0	0	1	19	14	0	0	1	1	1		4.8549647
46	0	57	1	1	0	0	2	3	1	0	10	3	0	1	3	0	0	6	6
46	1	57	1	1	0	0	2	3	1	-1	6	2	0	1	2	0	0	5	5
46	2	57	1	1	0	0	2	3	1	-1	6	3	0	1	3	0	0		4.2388735
46	3	57	1	1	0	0	2	3	1	-1	8	3	0	1	3	0	0	4	4
53	0	58	0	0	1	0	3	0	1	-2	9	1	0	0	3	1	1	5	5
56	0	60	1	0	1	0	2	3	1	0	7	2	0	1	1	1	0	6	6
56	1	60	1	0	1	0	2	3	1	1	7	5	0	1	2	1	-1	6	6
56	2	60	1	0	1	0	2	3	1	-1	6	2	0	1	1	0	1		5.2207465
56	3	60	1	0	1	0	2	3	1	-1	6	3	0	1	1	0	0	6	6
56	4	60	1	0	1	0	2	3	1	0	7	3	0	1	1	1	1	6	6
56	5	60	1	0	1	0	2	3	1	-1	5	3	0	1	1	0	0	6	6
59	0	52	1	0	0	1	1	0	1	1	15	14	0	0	0	-1	-1	1	1
59	1	52	1	0	0	1	1	0	1	0	15	10	0	0	3	1	-1	0	0
59	2	52	1	0	0	1	1	0	1	0	3	7	0	0	1	-1	0		0.53828299
59	4	52	1	0	0	1	1	0	1	0	15	4	0	0	2	1	0	1	1
59	5	52	1	0	0	1	1	0	1	0	15	7	0	0	3	-1	-1	1	1
70	0	68	0	0	1	0	3	0	0	-1	7	3	0	1	2	1	0	4	4
75	0	62	1	0	1	0	3	2	0	-1	12	7	0	0	1	2	2	5	5
75	1	62	1	0	1	0	3	2	0	-1	11	5	0	0	2	2	-1	4	4
91	0	51	1	1	0	0	2	4	1	1	12	14	0	1	2	1	0	6	6
91	1	51	1	1	0	0	2	4	1	-1	11	13	0	1	1	0	1	6	6
91	2	51	1	1	0	0	2	4	1	1	11	16	0	1	3	-1	1		5.2207465
91	3	51	1	1	0	0	2	4	1	-1	12	15	0	1	4	-1	1	6	6
91	4	51	1	1	0	0	2	4	1	-1	9	15	0	1	1	0	2	6	6
91	5	51	1	1	0	0	2	4	1	-1	12	15	0	1	2	1	1	6	6
99	0	55	0	0	0	1	4	3	1	0	7	3	1	0	0	0	0	5	5
102	0	68	1	0	1	0	2	0	0	-2	5	0	0	0	2	1	0	5	5
102	1	68	1	0	1	0	2	0	0	-2	2	0	0	0	1	0	0	6	6
102	2	68	1	0	1	0	2	0	0	-2	2	0	0	0	2	0	0		4.8655519
102	3	68	1	0	1	0	2	0	0	-2	2	0	0	0	0	0	0	6	6
107	0	58	1	1	0	0	2	0	1	1	13	15	1	0	2	-1	-2	5	5
107	1	58	1	1	0	0	2	0	0	1	11	4	1	0	3	0	-1	6	6
107	2	58	1	1	0	0	2	0	0	0	8	8	1	0	4	-1	-2		4.5576625
107	3	58	1	1	0	0	2	0	0	0	7	4	1	0	4	-1	-1	5	5
114	0	61	0	0	0	1	4	4	0	2	12	12	0	1	1	0	-2	6	6
114	1	61	0	0	0	1	4	4	0	1	4	10	0	1	1	1	-1	3	3
114	2	61	0	0	0	1	4	4	0	1	6	10	0	1	1	-1	-1		2.8431811
114	4	61	0	0	0	1	4	4	0	1	5	8	0	1	2	-1	-1	3	3
114	5	61	0	0	0	1	4	4	0	0	6	10	0	1	4	-1	-2	2	2
126	0	54	1	0	1	0	2	2	1	-1	14	11	1	0	2	2	2	6	6
134	0	59	1	1	0	0	3	3	1	0	18	10	0	1	3	1	0	5	5
134	1	59	1	1	0	0	3	3	0	-1	7	6	0	1	1	-1	-1	2	2
134	2	59	1	1	0	0	3	3	0	-1	8	5	0	1	3	2	-1		2.1629784
134	3	59	1	1	0	0	3	3	0	-1	6	8	0	1	2	0	0	1	1
134	4	59	1	1	0	0	3	3	0	-1	5	5	0	1	1	1	-1	2	2
134	5	59	1	1	0	0	3	3	0	-1	4	8	0	1	1	1	0	3	3
150	0	58	0	0	0	1	4	2	1	1	11	5	0	0	1	-1	0	3	3
150	1	58	0	0	0	1	4	2	1	1	9	6	0	0	1	0	0	0	0
150	2	58	0	0	0	1	4	2	1	0	15	7	0	0	2	0	0		0.75130391
150	3	58	0	0	0	1	4	2	1	0	14	8	0	0	1	0	0	0	0
151	0	51	0	1	0	0	2	4	1	1	15	4	0	1	4	0	0	5	5
151	1	51	0	1	0	0	2	4	1	0	4	6	0	1	4	0	0	0	0
151	2	51	0	1	0	0	2	4	1	0	7	3	0	1	4	0	0		2.3942711
151	3	51	0	1	0	0	2	4	1	0	2	3	0	1	0	0	0	2	2
151	4	51	0	1	0	0	2	4	0	-1	7	2	0	1	1	0	0	2	2
151	5	51	0	1	0	0	2	4	1	-1	10	1	0	1	4	0	0	5	5
152	0	52	0	1	0	0	3	4	1	0	5	6	0	1	1	0	0	2	2
152	1	52	0	1	0	0	3	4	1	0	7	4	0	1	4	1	0	2	2
152	2	52	0	1	0	0	3	4	1	0	3	7	0	1	2	1	0		1.8535389
152	3	52	0	1	0	0	3	4	1	0	7	6	0	1	1	1	0	3	3
152	4	52	0	1	0	0	3	4	1	1	2	3	0	1	3	0	0	1	1
152	5	52	0	1	0	0	3	4	1	0	5	6	0	1	4	1	0	3	3
159	0	55	0	0	0	1	4	2	1	0	15	7	0	1	4	2	1	5	5
164	0	55	0	0	0	1	4	3	1	-1	12	8	0	1	4	2	1	4	4
164	1	55	0	0	0	1	4	3	1	1	9	5	0	1	4	1	0	4	4
164	2	55	0	0	0	1	4	3	1	-1	7	4	0	1	4	2	0		3.8161595
164	4	55	0	0	0	1	4	3	1	0	3	4	0	1	4	2	1	6	6
164	5	55	0	0	0	1	4	3	1	0	6	1	0	1	4	2	2	4	4
165	0	54	0	0	1	0	3	4	1	-1	13	7	0	1	4	0	0	2	2
165	1	54	0	0	1	0	3	4	1	0	5	4	0	1	4	0	0	0	0
165	2	54	0	0	1	0	3	4	1	0	3	4	0	1	2	0	0		0.21219902
165	3	54	0	0	1	0	3	4	1	0	4	3	0	1	2	0	0	0	0
165	4	54	0	0	1	0	3	4	1	1	6	5	0	1	2	-1	-1	0	0
165	5	54	0	0	1	0	3	4	1	0	3	6	0	1	2	0	0	0	0
166	0	51	0	0	1	0	4	2	1	-2	10	1	0	1	3	0	0	1	1
166	1	51	0	0	1	0	4	2	1	0	5	2	0	1	2	0	0	0	0
166	2	51	0	0	1	0	4	2	1	0	6	3	0	1	1	0	1		0.31261572
167	0	64	0	0	0	1	2	1	1	-1	2	3	0	1	1	0	0	6	6
167	1	64	0	0	0	1	2	1	1	-1	1	1	0	1	4	0	0	4	4
167	2	64	0	0	0	1	2	1	1	-1	1	0	0	1	1	0	1		4.0145283
173	0	59	1	1	0	0	2	3	0	0	10	4	0	1	1	1	0	0	0
173	1	59	1	1	0	0	2	3	0	0	7	5	0	1	1	0	0	0	0
173	2	59	1	1	0	0	2	3	0	0	9	4	0	1	1	0	0		-0.11000265
173	3	59	1	1	0	0	2	3	0	0	7	4	0	1	1	0	0	0	0
173	4	59	1	1	0	0	2	3	0	0	7	4	0	1	1	0	0	0	0
173	5	59	1	1	0	0	2	3	0	0	7	4	0	1	1	0	0	0	0
174	0	57	0	0	0	1	1	0	1	0	13	12	0	1	1	0	-1	4	4
174	1	57	0	0	0	1	1	0	1	0	9	8	0	1	1	0	-1	1	1
188	0	66	0	1	0	0	2	0	0	1	16	2	0	1	2	1	0	3	3
188	1	66	0	1	0	0	2	0	0	2	14	6	0	1	1	-1	0	0	0
188	2	66	0	1	0	0	2	0	0	1	13	3	0	1	0	1	0		0.70501494
188	4	66	0	1	0	0	2	0	0	1	12	4	0	1	1	1	0	0	0
188	5	66	0	1	0	0	2	0	0	0	17	5	0	1	1	2	0	1	1
201	0	51	1	1	0	0	2	0	0	1	19	14	1	0	0	2	2	6	6
201	1	51	1	1	0	0	2	0	0	1	13	16	1	0	4	2	2	1	1
201	2	51	1	1	0	0	2	0	0	1	11	15	1	0	1	2	-1		3.4024062
201	3	51	1	1	0	0	2	0	0	1	9	13	1	0	4	2	0	5	5
205	0	59	0	0	1	0	2	1	1	0	4	3	1	0	1	-1	-1	6	6
205	1	59	0	0	1	0	2	1	1	0	2	1	1	0	2	-1	0	0	0
205	2	59	0	0	1	0	2	1	1	0	0	8	1	0	2	0	0		2.3336554
216	0	54	0	1	0	0	3	2	1	1	8	13	0	1	2	-2	0	6	6
216	1	54	0	1	0	0	3	2	1	-2	1	5	0	1	3	2	1	6	6
218	0	62	0	1	0	0	3	1	0	1	10	11	0	0	3	-1	0	5	5
218	1	62	0	1	0	0	3	1	0	0	11	9	0	0	2	-1	1	0	0
218	2	62	0	1	0	0	3	1	0	0	10	9	0	0	1	0	1		1.9174604
218	3	62	0	1	0	0	3	1	0	0	8	10	0	0	2	-1	0	2	2
219	0	54	1	1	0	0	1	2	1	2	16	5	1	0	2	1	-1	2	2
225	0	75	1	1	0	0	4	3	1	1	12	16	1	0	1	2	0	6	6
225	1	75	1	1	0	0	4	3	0	-1	7	8	1	0	4	2	0	6	6
225	2	75	1	1	0	0	4	3	1	-1	5	4	1	0	4	0	0		5.2207465
225	3	75	1	1	0	0	4	3	1	-1	8	6	1	0	4	0	0	6	6
225	4	75	1	1	0	0	4	3	1	-1	8	6	1	0	4	2	0	6	6
225	5	75	1	1	0	0	4	3	1	-1	8	13	1	0	4	0	0	6	6
228	0	57	0	0	0	1	4	4	1	0	6	0	0	1	2	1	0	5	5
229	0	60	0	0	0	1	3	3	1	1	13	10	0	0	0	1	-2	4	4
229	1	60	0	0	0	1	3	3	0	1	12	3	0	0	1	1	1	2	2
229	2	60	0	0	0	1	3	3	0	1	14	5	0	0	1	1	-2		2.011457
229	4	60	0	0	0	1	3	3	0	1	13	8	0	0	1	1	-1	2	2
229	5	60	0	0	0	1	3	3	0	1	14	9	0	0	1	1	-2	2	2
230	0	50	1	0	1	0	2	1	1	-1	2	3	0	0	2	0	0	1	1
234	0	52	1	1	0	0	4	4	1	1	13	10	0	1	4	-1	-1	6	6
237	0	65	1	0	1	0	1	0	0	0	10	2	0	0	1	0	-1	4	4
237	1	65	1	0	1	0	1	0	0	-1	7	3	0	0	1	0	0	2	2
237	2	65	1	0	1	0	1	0	0	-1	7	0	0	0	1	0	0		1.435621
237	3	65	1	0	1	0	1	0	0	-1	7	1	0	0	1	0	0	0	0
237	4	65	1	0	1	0	1	0	0	-1	11	2	0	0	1	1	0	2	2
237	5	65	1	0	1	0	1	0	0	-1	7	1	0	0	1	0	0	1	1
240	0	60	1	0	1	0	2	3	1	0	13	4	0	0	1	2	0	5	5
240	1	60	1	0	1	0	2	3	0	0	8	3	0	0	1	1	0	6	6
240	2	60	1	0	1	0	2	3	0	-1	10	6	0	0	1	1	1		4.450757
244	0	71	1	1	0	0	3	3	0	-1	14	5	0	1	2	-1	0	4	4
244	1	71	1	1	0	0	3	3	0	-1	10	3	0	1	3	0	0	5	5
244	2	71	1	1	0	0	3	3	0	-1	14	3	0	1	1	-1	1		4.0378237
244	4	71	1	1	0	0	3	3	0	0	13	5	0	1	1	0	0	4	4
244	5	71	1	1	0	0	3	3	0	-1	12	5	0	1	2	0	0	6	6
245	0	62	1	1	0	0	2	2	0	-1	7	8	0	1	1	-1	-1	4	4
245	1	62	1	1	0	0	2	2	0	0	1	0	0	1	3	0	0	1	1
248	0	63	1	1	0	0	2	0	0	0	4	10	0	0	1	0	-2	2	2
248	1	63	1	1	0	0	2	0	0	1	0	0	0	0	0	1	-2	0	0
249	0	72	1	1	0	0	4	4	0	0	13	8	0	1	4	1	0	6	6
249	1	72	1	1	0	0	4	4	0	1	11	8	0	1	1	1	0	4	4
249	2	72	1	1	0	0	4	4	0	0	16	11	0	1	3	-1	-2		4.5061512
249	3	72	1	1	0	0	4	4	0	0	8	9	0	1	4	0	0	6	6
249	4	72	1	1	0	0	4	4	0	0	8	7	0	1	3	0	0	5	5
249	5	72	1	1	0	0	4	4	0	0	15	11	0	1	1	0	0	5	5
250	0	52	0	0	1	0	1	1	1	0	10	6	0	1	1	-1	0	5	5
250	1	52	0	0	1	0	1	1	0	0	10	5	0	1	1	0	1	1	1
250	2	52	0	0	1	0	1	1	0	0	9	8	0	1	2	0	0		2.3496656
251	0	65	1	0	1	0	2	2	0	1	19	8	0	0	0	1	0	6	6
251	1	65	1	0	1	0	2	2	0	1	19	2	0	0	0	1	0	6	6
251	2	65	1	0	1	0	2	2	0	1	19	8	0	0	0	0	0		5.2207465
251	3	65	1	0	1	0	2	2	0	-1	18	3	0	0	1	0	0	6	6
251	4	65	1	0	1	0	2	2	0	-1	14	2	0	0	1	0	0	6	6
251	5	65	1	0	1	0	2	2	0	1	15	4	0	0	0	0	0	6	6
254	0	54	1	0	0	1	4	0	0	1	9	4	0	1	0	0	0	0	0
254	1	54	1	0	0	1	4	0	0	0	8	1	0	1	0	0	0	0	0
254	2	54	1	0	0	1	4	0	1	0	12	0	0	1	1	0	0		-0.11000265
254	3	54	1	0	0	1	4	0	1	0	6	1	0	1	0	0	0	0	0
254	4	54	1	0	0	1	4	0	0	1	5	1	0	1	0	0	0	0	0
254	5	54	1	0	0	1	4	0	0	0	7	2	0	1	1	0	0	0	0
260	0	52	1	0	1	0	3	4	0	0	14	11	0	1	4	0	0	5	5
260	1	52	1	0	1	0	3	4	0	1	6	11	0	1	1	0	0	5	5
269	0	50	1	0	1	0	1	3	1	0	12	4	0	1	2	0	0	6	6
269	1	50	1	0	1	0	1	3	0	-1	9	5	0	1	2	0	0	6	6
269	2	50	1	0	1	0	1	3	1	-1	7	4	0	1	4	2	0		5.0990591
269	4	50	1	0	1	0	1	3	1	0	11	3	0	1	3	0	0	6	6
269	5	50	1	0	1	0	1	3	1	0	19	0	0	1	1	0	0	6	6
271	0	61	1	1	0	0	2	0	0	-1	8	5	1	0	4	0	1	2	2
271	1	61	1	1	0	0	2	0	0	-1	8	6	1	0	3	-1	0	2	2
271	2	61	1	1	0	0	2	0	0	-1	9	5	1	0	4	-1	0		1.6640714
271	3	61	1	1	0	0	2	0	0	-1	7	6	1	0	4	1	0	2	2
272	0	55	1	1	0	0	3	2	1	0	15	9	0	0	0	1	-1	6	6
272	1	55	1	1	0	0	3	2	0	0	11	6	0	0	2	2	-2	2	2
272	2	55	1	1	0	0	3	2	0	1	7	5	0	0	1	1	-1		2.3049359
272	3	55	1	1	0	0	3	2	1	1	8	3	0	0	2	2	-2	3	3
272	4	55	1	1	0	0	3	2	1	1	10	8	0	0	1	1	-2	1	1
272	5	55	1	1	0	0	3	2	1	0	7	7	0	0	1	1	-1	2	2
274	0	64	0	1	0	0	3	0	1	-1	5	0	0	1	4	0	0	4	4
281	0	64	1	1	0	0	1	0	1	-1	14	5	1	0	4	1	0	6	6
281	1	64	1	1	0	0	1	0	1	-1	10	2	1	0	4	2	1	6	6
281	2	64	1	1	0	0	1	0	1	-1	10	5	1	0	4	1	1		5.0405025
281	3	64	1	1	0	0	1	0	1	-1	14	4	1	0	4	1	1	5	5
281	4	64	1	1	0	0	1	0	1	-1	9	2	1	0	4	1	0	6	6
281	5	64	1	1	0	0	1	0	1	-1	11	3	1	0	4	1	0	6	6
284	0	59	1	1	0	0	3	4	1	-1	3	4	0	0	4	0	-1	6	6
284	1	59	1	1	0	0	3	4	1	-1	0	1	0	0	4	0	0	3	3
284	2	59	1	1	0	0	3	4	1	-1	2	5	0	0	4	0	0		3.9654191
284	3	59	1	1	0	0	3	4	1	-1	4	0	0	0	4	0	0	5	5
284	4	59	1	1	0	0	3	4	1	-1	2	0	0	0	4	0	0	5	5
284	5	59	1	1	0	0	3	4	1	-1	4	3	0	0	4	0	-1	4	4
290	0	58	0	0	0	1	4	5	1	-1	6	4	0	1	4	0	0	5	5
290	1	58	0	0	0	1	4	5	1	-2	2	2	0	1	4	0	0	6	6
290	2	58	0	0	0	1	4	5	1	-2	2	2	0	1	4	0	0		4.8655519
290	3	58	0	0	0	1	4	5	1	-2	4	4	0	1	4	0	0	6	6
305	0	54	0	0	1	0	3	1	1	0	13	6	0	0	2	0	0	4	4
311	0	60	0	0	1	0	2	0	1	0	10	6	1	0	2	-1	0	2	2
311	1	60	0	0	1	0	2	0	1	-1	14	7	1	0	2	0	0	3	3
311	2	60	0	0	1	0	2	0	1	-1	11	5	1	0	1	0	0		2.2880533
311	4	60	0	0	1	0	2	0	1	-1	9	5	1	0	1	0	0	3	3
311	5	60	0	0	1	0	2	0	1	0	13	6	1	0	2	0	0	3	3
317	0	50	0	0	1	0	4	0	0	2	19	16	0	1	0	1	1	0	0
325	0	51	0	1	0	0	4	4	1	1	16	10	0	1	0	1	-2	6	6
325	1	51	0	1	0	0	4	4	1	1	12	4	0	1	1	0	-1	0	0
325	2	51	0	1	0	0	4	4	1	1	7	4	0	1	2	0	-1		2.6973295
325	3	51	0	1	0	0	4	4	1	1	6	3	0	1	3	0	0	5	5
325	4	51	0	1	0	0	4	4	1	1	6	0	0	1	2	0	0	4	4
325	5	51	0	1	0	0	4	4	1	1	6	2	0	1	4	0	0	1	1
331	0	57	0	1	0	0	4	4	1	-1	11	4	0	1	1	1	0	6	6
331	1	57	0	1	0	0	4	4	1	-2	7	6	0	1	0	1	-1	3	3
331	2	57	0	1	0	0	4	4	1	-1	5	6	0	1	0	1	0		4.3450503
331	3	57	0	1	0	0	4	4	1	-1	6	6	0	1	0	1	0	5	5
331	4	57	0	1	0	0	4	4	1	-1	6	5	0	1	2	1	0	6	6
331	5	57	0	1	0	0	4	4	1	-1	6	6	0	1	1	1	0	5	5
332	0	56	1	1	0	0	3	3	0	2	16	5	0	1	1	0	-1	4	4
332	1	56	1	1	0	0	3	3	0	1	7	7	0	1	1	0	-1	4	4
332	2	56	1	1	0	0	3	3	1	1	6	4	0	1	1	2	-1		3.4024062
332	3	56	1	1	0	0	3	3	1	0	6	3	0	1	1	2	-1	4	4
338	0	51	1	1	0	0	2	2	1	-1	10	8	0	1	1	1	0	6	6
338	1	51	1	1	0	0	2	2	0	0	6	2	0	1	4	2	1	6	6
338	2	51	1	1	0	0	2	2	0	-1	5	3	0	1	2	-1	2		5.2207465
338	3	51	1	1	0	0	2	2	0	-1	2	0	0	1	3	2	1	6	6
338	4	51	1	1	0	0	2	2	0	-2	4	1	0	1	2	1	2	6	6
338	5	51	1	1	0	0	2	2	1	-1	1	0	0	1	4	2	2	6	6
350	0	62	0	0	1	0	1	0	0	1	19	8	0	1	0	0	0	3	3
350	1	62	0	0	1	0	1	0	0	1	20	9	0	1	0	2	2	3	3
350	2	62	0	0	1	0	1	0	0	2	20	14	0	1	0	0	0		2.011457
350	4	62	0	0	1	0	1	0	0	2	20	11	0	1	0	2	0	3	3
350	5	62	0	0	1	0	1	0	0	2	20	11	0	1	0	2	0	1	1
355	0	50	0	0	0	1	1	3	1	-1	15	15	0	0	1	1	-1	6	6
355	1	50	0	0	0	1	1	3	1	1	15	16	0	0	4	1	-2	2	2
371	0	52	1	0	1	0	2	2	1	1	11	12	1	0	4	1	1	4	4
380	0	60	1	0	1	0	2	1	1	0	5	7	0	0	2	0	-1	3	3
380	1	60	1	0	1	0	2	1	1	0	2	6	0	0	4	0	-1	5	5
380	2	60	1	0	1	0	2	1	1	0	1	4	0	0	4	0	0		3.2221229
388	0	55	1	0	1	0	1	0	1	0	15	9	0	0	3	2	0	5	5
400	0	53	1	0	1	0	0	0	0	2	6	12	0	1	1	-1	-1	1	1
400	1	53	1	0	1	0	0	0	0	2	8	7	0	1	1	0	0	0	0
400	2	53	1	0	1	0	0	0	0	0	6	8	0	1	0	-2	-2		0.20092571
400	3	53	1	0	1	0	0	0	0	0	11	8	0	1	0	-1	0	0	0
401	0	55	1	1	0	0	4	4	1	-1	7	9	0	1	4	0	-1	6	6
401	1	55	1	1	0	0	4	4	0	0	3	8	0	1	1	-1	-1	1	1
401	2	55	1	1	0	0	4	4	1	-1	6	8	0	1	2	-1	0		2.7538736
408	0	58	1	1	0	0	2	1	0	1	17	13	1	0	1	0	0	1	1
408	1	58	1	1	0	0	2	1	0	1	14	10	1	0	1	0	1	0	0
408	2	58	1	1	0	0	2	1	0	1	12	9	1	0	3	0	1		0.071412534
408	4	58	1	1	0	0	2	1	0	1	16	9	1	0	1	0	-1	0	0
408	5	58	1	1	0	0	2	1	0	1	14	8	1	0	3	0	-2	0	0
409	0	53	0	1	0	0	3	4	1	1	9	7	0	1	1	0	0	4	4
409	1	53	0	1	0	0	3	4	1	1	6	10	0	1	1	1	-1	1	1
409	2	53	0	1	0	0	3	4	1	1	8	9	0	1	1	2	-1		1.7976404
409	4	53	0	1	0	0	3	4	1	1	10	7	0	1	3	1	2	3	3
409	5	53	0	1	0	0	3	4	1	1	5	5	0	1	1	0	0	1	1
410	0	63	0	1	0	0	2	0	0	2	11	4	0	0	1	0	0	3	3
410	1	63	0	1	0	0	2	0	0	1	10	4	0	0	1	0	-1	2	2
410	2	63	0	1	0	0	2	0	0	0	7	4	0	0	1	0	0		2.8629279
410	3	63	0	1	0	0	2	0	0	1	11	3	0	0	2	0	0	5	5
420	0	59	1	0	1	0	3	2	0	-1	8	10	0	1	1	-2	-1	5	5
420	1	59	1	0	1	0	3	2	0	0	5	8	0	1	1	0	-2	5	5
420	2	59	1	0	1	0	3	2	0	-1	6	9	0	1	1	-1	-2		3.7532697
420	3	59	1	0	1	0	3	2	0	0	6	10	0	1	1	0	-1	5	5
420	4	59	1	0	1	0	3	2	0	0	7	10	0	1	1	-2	-1	5	5
420	5	59	1	0	1	0	3	2	0	0	9	7	0	1	1	-1	-2	2	2
421	0	52	0	0	1	0	2	0	0	-2	11	3	0	0	1	1	0	6	6
421	1	52	0	0	1	0	2	0	0	-1	3	5	0	0	1	1	1	6	6
421	2	52	0	0	1	0	2	0	0	-2	6	4	0	0	3	0	1		4.9967923
421	5	52	0	0	1	0	2	0	0	-2	9	3	0	0	1	0	1	6	6
427	0	51	0	0	1	0	2	2	1	0	5	4	0	0	2	1	0	6	6
432	0	55	1	1	0	0	3	3	1	-1	9	8	0	1	2	2	0	1	1
432	1	55	1	1	0	0	3	3	1	1	8	5	0	1	1	2	-1	0	0
432	2	55	1	1	0	0	3	3	1	1	10	6	0	1	2	2	0		0.20092571
432	3	55	1	1	0	0	3	3	1	1	10	7	0	1	2	2	0	0	0
442	0	61	1	1	0	0	4	0	1	1	12	8	1	0	2	-1	0	0	0
442	1	61	1	1	0	0	4	0	1	2	5	1	1	0	3	0	0	0	0
442	2	61	1	1	0	0	4	0	1	1	8	3	1	0	2	0	-1		-0.12670921
442	4	61	1	1	0	0	4	0	1	2	7	3	1	0	4	0	-1	0	0
442	5	61	1	1	0	0	4	0	1	1	9	3	1	0	2	0	-1	0	0
443	0	57	1	1	0	0	4	0	0	2	15	10	1	0	1	0	1	6	6
443	1	57	1	1	0	0	4	0	0	0	9	1	1	0	0	0	0	0	0
443	2	57	1	1	0	0	4	0	0	0	13	6	1	0	0	0	1		1.9879147
443	4	57	1	1	0	0	4	0	0	1	16	8	1	0	1	0	1	3	3
443	5	57	1	1	0	0	4	0	0	-1	7	5	1	0	0	0	0	1	1
447	0	59	1	0	0	1	3	3	1	0	18	12	1	0	1	0	0	5	5
447	1	59	1	0	0	1	3	3	1	-1	2	5	1	0	1	0	0	4	4
447	2	59	1	0	0	1	3	3	1	0	4	4	1	0	1	0	0		4.0142813
447	4	59	1	0	0	1	3	3	1	0	5	1	1	0	1	0	0	6	6
447	5	59	1	0	0	1	3	3	1	0	4	1	1	0	1	0	0	4	4
448	0	60	1	1	0	0	2	4	1	1	20	14	0	1	4	-2	-1	6	6
448	1	60	1	1	0	0	2	4	1	1	9	8	0	1	4	0	0	6	6
448	2	60	1	1	0	0	2	4	1	-1	12	7	0	1	4	0	-1		5.2207465
448	3	60	1	1	0	0	2	4	1	-1	7	4	0	1	4	0	-1	6	6
448	4	60	1	1	0	0	2	4	1	-1	5	5	0	1	4	0	-1	6	6
448	5	60	1	1	0	0	2	4	1	-1	5	5	0	1	4	0	-1	6	6
454	0	56	0	0	1	0	3	2	1	1	11	2	1	0	1	1	0	2	2
454	1	56	0	0	1	0	3	2	1	1	7	2	1	0	1	1	0	1	1
454	2	56	0	0	1	0	3	2	1	1	9	6	1	0	1	1	0		1.1370419
463	0	61	0	0	1	0	3	2	1	0	6	4	0	1	0	0	0	4	4
463	1	61	0	0	1	0	3	2	1	-1	4	1	0	1	1	0	0	4	4
463	2	61	0	0	1	0	3	2	1	0	9	6	0	1	2	0	0		3.2061126
464	0	50	1	1	0	0	4	3	1	-2	16	15	0	0	1	0	0	6	6
464	1	50	1	1	0	0	4	3	1	-1	7	7	0	0	4	0	0	6	6
464	2	50	1	1	0	0	4	3	1	-1	7	7	0	0	4	-1	-1		4.8602586
464	3	50	1	1	0	0	4	3	1	-1	10	9	0	0	2	-1	-1	4	4
464	4	50	1	1	0	0	4	3	1	-1	9	9	0	0	1	0	-1	6	6
464	5	50	1	1	0	0	4	3	1	0	14	6	0	0	4	-1	-1	6	6
471	0	59	1	1	0	0	2	0	1	-1	11	9	0	0	2	0	-2	0	0
471	1	59	1	1	0	0	2	0	0	1	7	9	0	0	1	0	-2	0	0
471	2	59	1	1	0	0	2	0	0	1	6	8	0	0	1	0	-2		-0.11001137
471	5	59	1	1	0	0	2	0	0	1	5	10	0	0	1	-2	-2	0	0
472	0	57	1	1	0	0	2	0	0	1	4	2	0	0	1	0	0	1	1
472	1	57	1	1	0	0	2	0	0	1	6	1	0	0	0	0	0	1	1
472	2	57	1	1	0	0	2	0	0	1	5	3	0	0	1	-1	0		0.73283398
473	0	51	1	0	1	0	2	1	1	0	16	11	1	0	2	0	0	6	6
473	1	51	1	0	1	0	2	1	1	-1	13	2	1	0	3	2	0	4	4
473	2	51	1	0	1	0	2	1	1	0	11	5	0	0	1	0	0		4.2280979
473	4	51	1	0	1	0	2	1	1	-1	14	4	0	0	2	0	2	4	4
473	5	51	1	0	1	0	2	1	1	0	8	3	0	0	3	0	2	6	6
479	0	56	0	0	1	0	1	0	0	-2	3	3	1	0	2	1	0	5	5
480	0	55	1	1	0	0	2	0	0	0	3	0	1	0	1	0	0	3	3
480	1	55	1	1	0	0	2	0	0	0	6	0	1	0	2	0	0	4	4
480	2	55	1	1	0	0	2	0	0	-1	9	0	1	0	2	0	0		1.8158524
480	3	55	1	1	0	0	2	0	0	0	13	0	1	0	2	0	0	1	1
480	5	55	1	1	0	0	2	0	0	0	16	0	1	0	1	0	0	1	1
482	0	61	1	1	0	0	3	3	1	1	10	4	0	1	3	0	0	6	6
482	1	61	1	1	0	0	3	3	1	-1	6	7	0	1	2	-1	-1	6	6
482	2	61	1	1	0	0	3	3	1	-1	9	5	0	1	4	0	0		5.0405025
482	3	61	1	1	0	0	3	3	1	-1	6	2	0	1	3	0	0	5	5
482	4	61	1	1	0	0	3	3	1	-1	6	3	0	1	4	0	1	6	6
482	5	61	1	1	0	0	3	3	1	-1	6	1	0	1	4	0	1	6	6
484	0	56	0	0	1	0	1	0	1	-2	3	1	0	0	3	2	2	1	1
489	0	54	0	0	1	0	2	0	0	0	10	6	1	0	1	0	0	0	0
489	1	54	0	0	1	0	2	0	0	0	7	3	1	0	1	1	0	0	0
489	2	54	0	0	1	0	2	0	0	0	12	3	1	0	1	0	0		-0.093021482
489	3	54	0	0	1	0	2	0	0	0	8	2	1	0	2	0	0	0	0
489	5	54	0	0	1	0	2	0	0	0	9	2	1	0	1	0	0	0	0
490	0	55	0	0	1	0	2	4	1	-1	16	6	0	1	3	0	0	6	6
490	1	55	0	0	1	0	2	4	1	-1	12	4	0	1	1	0	0	5	5
490	2	55	0	0	1	0	2	4	1	0	6	2	0	1	2	0	0		4.4933891
490	3	55	0	0	1	0	2	4	1	-1	11	4	0	1	4	1	0	5	5
490	4	55	0	0	1	0	2	4	1	-1	6	4	0	1	2	0	0	5	5
490	5	55	0	0	1	0	2	4	1	0	9	5	0	1	2	0	0	5	5
491	0	68	0	1	0	0	2	0	0	0	18	9	0	0	2	1	0	1	1
491	1	68	0	1	0	0	2	0	0	0	19	7	0	0	1	0	-1	1	1
491	2	68	0	1	0	0	2	0	0	1	20	13	0	0	1	-1	-1		0.73283398
495	0	54	1	0	0	1	4	3	1	0	11	6	0	1	0	2	0	5	5
509	0	53	1	0	0	1	2	3	0	-1	14	8	0	1	4	2	1	5	5
509	1	53	1	0	0	1	2	3	0	-1	10	7	0	1	3	2	0	5	5
519	0	54	0	0	0	1	3	2	1	1	10	6	1	0	0	1	0	6	6
532	0	50	1	0	0	1	1	2	1	1	0	5	0	1	1	0	-1	0	0
532	1	50	1	0	0	1	1	2	0	0	0	13	0	1	0	0	-1	0	0
532	2	50	1	0	0	1	1	2	0	1	0	10	0	1	1	-1	-1		0.14833409
532	3	50	1	0	0	1	1	2	0	0	0	4	0	1	1	0	0	0	0
532	5	50	1	0	0	1	1	2	0	2	1	16	0	1	4	-1	-2	1	1
535	0	68	1	1	0	0	4	4	1	-1	11	5	1	0	0	0	-1	6	6
535	1	68	1	1	0	0	4	4	1	-1	9	2	1	0	0	0	-1	0	0
535	2	68	1	1	0	0	4	4	1	-1	6	1	1	0	1	0	-1		1.0496086
535	3	68	1	1	0	0	4	4	1	-1	5	1	1	0	1	0	0	0	0
535	4	68	1	1	0	0	4	4	1	-1	6	3	1	0	1	0	-1	0	0
535	5	68	1	1	0	0	4	4	1	-1	6	1	1	0	1	0	0	1	1
539	0	60	0	1	0	0	2	2	1	1	17	13	0	0	4	0	-1	4	4
539	1	60	0	1	0	0	2	2	1	1	6	6	0	0	4	0	0	5	5
541	0	53	1	1	0	0	4	4	1	1	15	6	1	0	0	0	0	6	6
541	1	53	1	1	0	0	4	4	1	1	16	6	1	0	1	0	0	2	2
541	2	53	1	1	0	0	4	4	1	1	13	11	1	0	1	0	0		2.137454
541	3	53	1	1	0	0	4	4	1	1	14	7	1	0	2	0	0	1	1
541	4	53	1	1	0	0	4	4	1	1	14	8	1	0	1	0	0	1	1
541	5	53	1	1	0	0	4	4	1	1	14	8	1	0	1	0	-1	3	3
543	0	60	0	0	1	0	3	4	1	-1	19	3	0	1	3	2	1	6	6
544	0	56	0	0	1	0	2	2	1	-1	12	4	0	1	4	1	0	2	2
544	1	56	0	0	1	0	2	2	1	1	10	3	0	1	4	2	0	4	4
544	2	56	0	0	1	0	2	2	1	-1	8	6	0	1	0	2	0		1.093411
544	4	56	0	0	1	0	2	2	1	1	20	8	0	1	3	0	0	0	0
544	5	56	0	0	1	0	2	2	1	1	7	10	0	1	4	1	0	0	0
545	0	51	1	0	0	1	3	0	0	0	10	8	0	0	0	0	-1	1	1
545	1	51	1	0	0	1	3	0	0	1	8	3	0	0	0	-1	0	0	0
545	2	51	1	0	0	1	3	0	1	1	13	4	0	0	1	-1	0		0.071412534
545	4	51	1	0	0	1	3	0	1	1	14	5	0	0	1	-1	0	0	0
545	5	51	1	0	0	1	3	0	1	0	12	5	0	0	3	-1	0	0	0
559	0	50	1	0	1	0	2	4	0	1	13	8	0	0	1	1	0	3	3
559	1	50	1	0	1	0	2	4	1	2	10	10	0	0	0	1	0	2	2
559	2	50	1	0	1	0	2	4	0	2	10	9	0	0	0	-1	0		1.9614681
564	0	54	0	0	0	1	2	2	1	-1	13	8	0	1	2	0	0	5	5
564	1	54	0	0	0	1	2	2	1	-1	12	3	0	1	2	1	0	5	5
564	2	54	0	0	0	1	2	2	1	-2	16	4	0	1	2	0	0		4.7119198
564	3	54	0	0	0	1	2	2	1	-1	17	4	0	1	2	1	0	5	5
564	4	54	0	0	0	1	2	2	1	-1	13	7	0	1	2	0	0	6	6
564	5	54	0	0	0	1	2	2	1	-1	9	6	0	1	2	0	1	6	6
568	0	52	0	0	0	1	4	2	1	0	18	8	0	0	4	1	1	3	3
568	1	52	0	0	0	1	4	2	1	0	11	12	0	0	4	0	-1	3	3
568	2	52	0	0	0	1	4	2	1	1	10	11	0	0	4	0	-2		2.4604173
568	4	52	0	0	0	1	4	2	1	1	12	11	0	0	4	1	1	3	3
582	0	52	0	1	0	0	3	4	1	-1	16	13	0	1	3	1	1	6	6
582	1	52	0	1	0	0	3	4	1	-1	11	12	0	1	3	0	0	4	4
582	2	52	0	1	0	0	3	4	1	-1	12	9	0	1	3	0	0		4.5685625
582	3	52	0	1	0	0	3	4	1	-1	12	9	0	1	4	1	1	6	6
589	0	54	1	0	1	0	3	2	1	1	15	14	0	0	1	2	2	3	3
589	1	54	1	0	1	0	3	2	1	1	17	10	0	0	2	1	1	2	2
589	2	54	1	0	1	0	3	2	1	1	18	9	0	0	2	2	1		1.9614681
590	0	60	0	0	0	1	3	1	0	-1	5	3	0	1	1	0	-1	6	6
592	0	61	0	1	0	0	2	0	1	0	20	4	1	0	4	0	0	1	1
592	1	61	0	1	0	0	2	0	1	-1	13	6	1	0	4	0	0	0	0
592	2	61	0	1	0	0	2	0	1	-1	15	6	1	0	4	0	0		1.5568615
592	3	61	0	1	0	0	2	0	1	-1	19	9	0	0	4	0	0	2	2
592	4	61	0	1	0	0	2	0	1	1	19	11	0	0	4	0	0	2	2
592	5	61	0	1	0	0	2	0	1	-1	15	5	0	0	4	0	0	4	4
594	0	71	1	0	1	0	1	1	1	0	14	12	0	0	2	0	-1	6	6
596	0	67	0	1	0	0	4	2	0	-1	10	4	0	1	4	0	0	6	6
596	1	67	0	1	0	0	4	2	0	-1	4	4	0	1	2	-1	-1	4	4
600	0	58	1	0	1	0	4	4	1	0	6	6	0	1	1	0	0	3	3
600	1	58	1	0	1	0	4	4	1	0	5	4	0	1	2	0	0	0	0
600	2	58	1	0	1	0	4	4	1	0	6	4	0	1	1	0	0		2.598639
600	3	58	1	0	1	0	4	4	1	0	8	0	0	1	1	0	0	6	6
602	0	58	0	0	1	0	4	3	0	0	13	9	0	1	1	0	0	5	5
602	1	58	0	0	1	0	4	3	0	-1	7	5	0	1	1	0	0	4	4
602	2	58	0	0	1	0	4	3	0	0	7	5	0	1	1	1	0		3.5631056
602	4	58	0	0	1	0	4	3	0	0	7	4	0	1	1	1	-1	3	3
602	5	58	0	0	1	0	4	3	0	1	10	5	0	1	1	1	0	5	5
605	0	52	1	0	1	0	2	2	0	0	19	3	0	1	0	0	0	6	6
605	1	52	1	0	1	0	2	2	1	0	16	1	0	1	0	0	0	3	3
605	2	52	1	0	1	0	2	2	0	0	15	5	0	1	1	1	0		3.59431
607	0	61	0	1	0	0	2	0	1	1	5	3	1	0	3	0	0	0	0
613	0	53	0	0	0	1	2	1	1	2	15	13	0	0	1	1	1	4	4
614	0	57	0	0	0	1	1	0	0	1	1	4	0	1	2	-1	-1	1	1
623	0	67	0	1	0	0	3	4	1	1	9	3	0	1	1	-1	0	2	2
623	1	67	0	1	0	0	3	4	1	1	7	3	0	1	3	-1	-1	0	0
623	2	67	0	1	0	0	3	4	0	1	8	5	0	1	2	0	-1		0.39882416
623	3	67	0	1	0	0	3	4	1	1	5	2	0	1	2	0	-1	0	0
623	4	67	0	1	0	0	3	4	0	2	5	3	0	1	3	-1	-1	1	1
623	5	67	0	1	0	0	3	4	0	1	5	1	0	1	1	0	-1	0	0
625	0	63	1	0	1	0	2	3	1	0	20	12	0	1	4	-1	0	6	6
625	1	63	1	0	1	0	2	3	1	0	13	11	0	1	3	0	1	6	6
625	2	63	1	0	1	0	2	3	1	-1	18	5	0	1	1	0	0		4.8549647
626	0	58	0	0	1	0	2	0	0	0	13	7	0	0	1	0	-2	4	4
626	1	58	0	0	1	0	2	0	1	-1	2	3	0	0	1	-1	0	5	5
626	2	58	0	0	1	0	2	0	1	0	2	3	0	0	2	-1	-1		3.8083119
626	4	58	0	0	1	0	2	0	0	-1	3	4	0	0	2	-1	0	3	3
626	5	58	0	0	1	0	2	0	0	-1	4	3	0	0	2	-1	0	6	6
636	0	56	0	0	0	1	4	4	0	-1	8	3	0	1	3	0	0	5	5
636	1	56	0	0	0	1	4	4	0	-1	4	6	0	1	2	0	0	6	6
636	2	56	0	0	0	1	4	4	0	-1	2	7	0	1	3	0	0		4.6714258
636	4	56	0	0	0	1	4	4	0	-2	4	5	0	1	3	0	0	5	5
636	5	56	0	0	0	1	4	4	0	-2	6	6	0	1	4	0	0	6	6
652	0	50	0	0	1	0	4	3	1	-2	4	1	1	0	4	0	0	5	5
653	0	66	0	1	0	0	4	4	1	0	12	7	0	1	0	1	0	6	6
653	1	66	0	1	0	0	4	4	1	1	11	6	0	1	1	1	0	1	1
653	2	66	0	1	0	0	4	4	1	0	7	4	0	1	1	1	0		1.8629603
653	3	66	0	1	0	0	4	4	1	0	11	7	0	1	1	1	0	0	0
655	0	51	0	0	1	0	2	1	0	1	18	7	0	1	2	0	0	4	4
655	1	51	0	0	1	0	2	1	0	-2	1	3	0	1	1	0	0	5	5
655	2	51	0	0	1	0	2	1	0	-2	5	0	0	1	1	0	0		4.0299759
655	4	51	0	0	1	0	2	1	0	-2	17	11	0	1	3	0	0	5	5
655	5	51	0	0	1	0	2	1	1	-2	2	4	0	1	2	0	0	5	5
656	0	50	1	1	0	0	2	2	1	-1	12	8	0	0	3	1	1	6	6
656	1	50	1	1	0	0	2	2	0	-1	5	5	0	0	4	0	0	6	6
656	2	50	1	1	0	0	2	2	0	-1	7	5	0	0	4	0	1		5.2207465
656	3	50	1	1	0	0	2	2	0	-1	6	2	0	0	4	0	1	6	6
656	4	50	1	1	0	0	2	2	0	0	7	1	0	0	4	0	1	6	6
656	5	50	1	1	0	0	2	2	1	-1	6	1	0	0	4	0	0	6	6
657	0	54	0	0	1	0	3	2	1	0	8	5	1	0	0	-1	0	4	4
657	1	54	0	0	1	0	3	2	1	-1	4	1	1	0	0	0	0	2	2
657	2	54	0	0	1	0	3	2	1	-1	5	4	1	0	2	0	-1		2.2905838
657	3	54	0	0	1	0	3	2	1	-1	4	4	1	0	1	0	-1	3	3
657	5	54	0	0	1	0	3	2	1	-2	6	3	1	0	1	0	0	2	2
664	0	53	1	0	0	1	2	2	0	-2	2	3	0	1	1	0	0	6	6
664	1	53	1	0	0	1	2	2	0	-2	2	1	0	1	1	2	0	6	6
664	2	53	1	0	0	1	2	2	0	-2	3	1	0	1	1	2	0		5.2207465
664	3	53	1	0	0	1	2	2	0	-2	1	1	0	1	2	2	0	6	6
664	4	53	1	0	0	1	2	2	0	-2	3	0	0	1	0	0	0	6	6
664	5	53	1	0	0	1	2	2	0	-2	4	0	0	1	1	0	0	6	6
670	0	64	0	0	1	0	4	0	0	2	12	6	1	0	1	0	-1	3	3
672	0	54	0	1	0	0	4	4	1	1	19	11	0	1	0	0	0	5	5
672	1	54	0	1	0	0	4	4	1	1	20	7	0	1	1	-1	0	0	0
672	2	54	0	1	0	0	4	4	1	0	19	7	0	1	2	-1	-1		1.3016821
672	3	54	0	1	0	0	4	4	1	0	19	12	0	1	2	-1	-1	0	0
675	0	55	1	0	0	1	1	0	1	2	15	14	1	0	1	1	1	4	4
675	1	55	1	0	0	1	1	0	1	0	15	5	1	0	1	1	0	1	1
675	2	55	1	0	0	1	1	0	1	2	5	8	1	0	1	0	1		2.8520279
675	3	55	1	0	0	1	1	0	1	1	5	7	1	0	1	1	0	5	5
679	0	61	1	1	0	0	3	0	1	1	9	6	0	1	1	0	-1	5	5
694	0	60	0	1	0	0	4	0	0	1	19	13	0	0	1	0	0	6	6
694	1	60	0	1	0	0	4	0	0	1	16	12	0	0	2	0	0	5	5
694	2	60	0	1	0	0	4	0	0	1	15	11	0	0	3	0	-1		4.8546519
694	3	60	0	1	0	0	4	0	0	1	17	8	0	0	1	0	0	6	6
695	0	69	1	1	0	0	4	1	0	1	10	10	1	0	3	0	-1	4	4
695	1	69	1	1	0	0	4	1	0	1	13	9	1	0	4	0	0	3	3
695	2	69	1	1	0	0	4	1	0	1	12	7	1	0	2	0	1		2.7858944
699	0	70	1	1	0	0	2	0	0	0	13	6	0	0	1	0	0	5	5
699	1	70	1	1	0	0	2	0	0	1	10	8	0	0	2	-1	0	2	2
699	2	70	1	1	0	0	2	0	0	0	11	8	0	0	1	-1	-1		2.7698839
703	0	63	1	0	1	0	3	1	1	0	15	5	1	0	2	1	0	3	3
703	1	63	1	0	1	0	3	1	0	-1	11	6	1	0	3	1	0	5	5
703	2	63	1	0	1	0	3	1	0	-1	14	6	1	0	0	1	0		3.3049371
703	5	63	1	0	1	0	3	1	0	-1	12	4	1	0	4	1	0	4	4
712	0	57	0	1	0	0	4	2	1	-1	8	6	1	0	4	0	0	1	1
715	0	54	1	1	0	0	1	2	0	0	9	6	0	1	1	0	0	5	5
715	1	54	1	1	0	0	1	2	0	1	6	1	0	1	1	0	0	5	5
715	2	54	1	1	0	0	1	2	0	0	7	3	0	1	1	0	0		3.9907389
715	4	54	1	1	0	0	1	2	0	0	10	2	0	1	1	0	0	5	5
715	5	54	1	1	0	0	1	2	0	-1	7	1	0	1	1	0	0	4	4
717	0	51	1	0	1	0	3	3	1	1	10	6	0	1	0	2	2	6	6
722	0	58	0	1	0	0	3	4	1	1	14	14	0	1	0	-2	-2	1	1
722	1	58	0	1	0	0	3	4	1	-1	10	7	0	1	3	-1	-1	1	1
722	2	58	0	1	0	0	3	4	1	0	11	6	0	1	3	0	0		1.7179624
722	3	58	0	1	0	0	3	4	1	-1	11	7	0	1	3	0	1	2	2
722	4	58	0	1	0	0	3	4	1	-1	6	7	0	1	3	0	1	3	3
722	5	58	0	1	0	0	3	4	1	1	16	5	0	1	3	0	-1	3	3
734	0	51	0	0	0	1	2	0	0	0	15	12	0	0	1	0	0	6	6
734	1	51	0	0	0	1	2	0	0	2	15	11	0	0	2	0	-1	5	5
734	2	51	0	0	0	1	2	0	0	1	16	12	0	0	1	-1	-2		4.4347467
736	0	61	0	0	0	1	2	1	1	0	8	8	0	1	1	1	-2	0	0
738	0	68	0	1	0	0	2	3	0	-1	16	15	0	1	1	-2	-1	6	6
738	1	68	0	1	0	0	2	3	0	0	20	14	0	1	1	0	-1	6	6
738	2	68	0	1	0	0	2	3	0	0	16	14	0	1	0	0	0		4.841115
738	3	68	0	1	0	0	2	3	0	0	20	16	0	1	1	-1	0	6	6
738	4	68	0	1	0	0	2	3	0	1	20	13	0	1	2	-1	-1	5	5
738	5	68	0	1	0	0	2	3	0	0	20	16	0	1	1	-1	-1	5	5
743	0	56	1	1	0	0	3	3	1	0	8	4	0	0	1	0	0	4	4
743	1	56	1	1	0	0	3	3	1	-1	8	4	0	0	1	0	0	6	6
743	2	56	1	1	0	0	3	3	1	-1	9	1	0	0	2	0	0		2.4660368
743	3	56	1	1	0	0	3	3	1	0	9	6	0	0	1	0	0	1	1
743	4	56	1	1	0	0	3	3	1	-1	10	6	0	0	2	0	0	4	4
743	5	56	1	1	0	0	3	3	1	-1	9	4	0	0	1	0	0	0	0
758	0	61	1	1	0	0	4	0	0	1	9	8	1	0	4	0	-1	5	5
759	0	51	1	1	0	0	2	0	1	1	15	8	1	0	2	-1	0	6	6
759	1	51	1	1	0	0	2	0	0	0	13	4	1	0	3	1	0	0	0
759	2	51	1	1	0	0	2	0	0	1	16	8	1	0	3	1	0		2.3336554
769	0	58	1	1	0	0	3	3	1	1	13	8	0	1	1	0	0	4	4
769	1	58	1	1	0	0	3	3	1	1	7	0	0	1	1	0	0	1	1
769	2	58	1	1	0	0	3	3	1	1	12	3	0	1	1	0	-1		1.9454577
772	0	53	0	1	0	0	1	0	0	0	10	7	0	1	1	0	0	3	3
772	1	53	0	1	0	0	1	0	0	1	5	4	0	1	1	0	-1	1	1
772	2	53	0	1	0	0	1	0	0	0	5	5	0	1	1	0	-1		1.6152136
772	4	53	0	1	0	0	1	0	0	0	4	5	0	1	1	0	0	1	1
772	5	53	0	1	0	0	1	0	0	0	5	9	0	1	1	-1	-1	3	3
775	0	51	1	0	0	1	2	2	1	-1	16	2	0	0	3	2	2	6	6
775	1	51	1	0	0	1	2	2	1	0	15	1	0	0	1	2	2	6	6
775	2	51	1	0	0	1	2	2	1	0	15	2	0	0	3	2	2		4.8549647
776	0	50	0	1	0	0	4	4	1	1	16	12	0	1	4	-1	0	3	3
776	1	50	0	1	0	0	4	4	1	0	14	12	0	1	4	1	1	3	3
776	2	50	0	1	0	0	4	4	1	1	13	15	0	1	4	1	1		2.0193045
776	4	50	0	1	0	0	4	4	1	0	12	7	0	1	4	2	1	2	2
776	5	50	0	1	0	0	4	4	1	0	12	13	0	1	4	1	1	2	2
780	0	51	0	1	0	0	1	2	1	0	14	14	0	0	1	0	0	6	6
780	1	51	0	1	0	0	1	2	1	0	16	7	0	0	1	0	0	0	0
780	2	51	0	1	0	0	1	2	1	0	15	15	0	0	1	0	0		2.1948838
780	3	51	0	1	0	0	1	2	1	0	20	16	0	0	1	0	-1	1	1
780	4	51	0	1	0	0	1	2	1	0	18	12	0	0	1	0	0	0	0
780	5	51	0	1	0	0	1	2	1	0	18	11	0	0	0	0	-2	6	6
784	0	62	1	1	0	0	4	4	0	-1	10	2	0	1	1	0	0	6	6
784	1	62	1	1	0	0	4	4	1	-1	6	1	0	1	2	1	0	6	6
784	2	62	1	1	0	0	4	4	1	-1	7	5	0	1	2	1	0		5.2207465
784	3	62	1	1	0	0	4	4	1	-1	6	1	0	1	2	0	0	6	6
784	4	62	1	1	0	0	4	4	1	-1	1	2	0	1	2	0	-1	6	6
784	5	62	1	1	0	0	4	4	1	-1	5	4	0	1	3	0	-1	6	6
785	0	67	1	0	1	0	2	2	1	1	6	8	1	0	2	1	-1	6	6
785	1	67	1	0	1	0	2	2	0	0	1	7	1	0	2	0	0	5	5
785	2	67	1	0	1	0	2	2	0	-1	4	2	1	0	1	0	0		4.6800141
785	3	67	1	0	1	0	2	2	0	0	8	5	1	0	1	0	1	5	5
785	4	67	1	0	1	0	2	2	0	0	2	5	1	0	2	0	0	6	6
785	5	67	1	0	1	0	2	2	0	-1	3	5	1	0	2	0	0	5	5
794	0	67	1	1	0	0	1	0	1	0	17	16	0	1	4	-2	0	4	4
794	1	67	1	1	0	0	1	0	0	1	16	12	0	1	1	0	0	2	2
794	2	67	1	1	0	0	1	0	0	0	12	12	0	1	1	0	0		1.552434
794	4	67	1	1	0	0	1	0	0	1	12	6	0	1	3	0	-1	0	0
794	5	67	1	1	0	0	1	0	0	0	14	10	0	1	2	0	0	2	2
795	0	64	0	0	0	1	4	0	1	0	17	7	1	0	1	0	0	4	4
795	1	64	0	0	0	1	4	0	0	0	9	5	1	0	2	0	0	6	6
800	0	54	0	0	0	1	1	0	1	1	8	10	0	0	1	2	0	6	6
800	1	54	0	0	0	1	1	0	1	0	12	4	0	0	1	0	0	6	6
800	2	54	0	0	0	1	1	0	1	1	10	4	0	0	1	1	0		4.8695478
800	4	54	0	0	0	1	1	0	1	0	10	7	0	0	4	1	0	5	5
800	5	54	0	0	0	1	1	0	1	1	13	6	0	0	4	0	0	6	6
807	0	62	1	1	0	0	2	3	1	1	15	9	0	1	4	0	0	1	1
807	1	62	1	1	0	0	2	3	1	1	14	6	0	1	4	0	0	0	0
807	2	62	1	1	0	0	2	3	1	1	18	11	0	1	2	0	0		0.31261572
808	0	54	1	1	0	0	2	4	1	0	9	11	0	1	1	-1	1	6	6
808	1	54	1	1	0	0	2	4	1	1	7	6	0	1	2	1	1	5	5
808	2	54	1	1	0	0	2	4	1	0	9	5	0	1	1	0	1		4.6557312
808	4	54	1	1	0	0	2	4	1	1	10	6	0	1	2	-1	1	6	6
808	5	54	1	1	0	0	2	4	1	1	9	7	0	1	2	-1	1	5	5
809	0	56	0	1	0	0	4	4	1	-1	19	9	0	1	2	1	0	5	5
809	1	56	0	1	0	0	4	4	1	-1	16	5	0	1	1	1	0	3	3
809	2	56	0	1	0	0	4	4	0	0	19	4	0	1	2	1	0		4.370575
809	3	56	0	1	0	0	4	4	1	-1	17	8	0	1	4	1	-1	6	6
809	4	56	0	1	0	0	4	4	1	0	17	7	0	1	2	1	-1	5	5
809	5	56	0	1	0	0	4	4	0	-1	19	4	0	1	2	1	-1	6	6
810	0	50	1	0	0	1	1	4	0	0	8	5	0	1	1	0	0	4	4
810	1	50	1	0	0	1	1	4	0	0	1	4	0	1	0	0	-1	2	2
810	2	50	1	0	0	1	1	4	0	0	6	8	0	1	1	0	0		1.6413894
810	3	50	1	0	0	1	1	4	0	0	5	6	0	1	1	-1	0	0	0
810	4	50	1	0	0	1	1	4	0	0	3	1	0	1	1	0	0	0	0
810	5	50	1	0	0	1	1	4	0	0	7	2	0	1	1	0	0	4	4
814	0	53	1	1	0	0	2	0	0	0	5	3	0	1	2	0	0	6	6
814	1	53	1	1	0	0	2	0	0	0	1	3	0	1	2	0	0	6	6
814	2	53	1	1	0	0	2	0	0	0	1	2	0	1	1	0	0		4.8695478
814	4	53	1	1	0	0	2	0	0	-1	1	1	0	1	1	0	0	5	5
814	5	53	1	1	0	0	2	0	0	0	3	1	0	1	4	0	0	6	6
836	0	58	0	1	0	0	3	0	0	-1	12	6	0	1	4	0	0	5	5
836	1	58	0	1	0	0	3	0	0	1	10	9	0	1	3	-2	0	3	3
838	0	56	1	0	0	1	2	0	0	1	10	2	0	0	0	1	0	2	2
838	1	56	1	0	0	1	2	0	0	0	9	6	0	0	1	0	0	2	2
838	2	56	1	0	0	1	2	0	0	1	13	3	0	0	1	0	0		1.5572602
843	0	64	0	1	0	0	1	0	1	1	13	9	1	0	4	2	2	1	1
843	1	64	0	1	0	0	1	0	1	1	11	9	1	0	4	1	1	0	0
843	2	64	0	1	0	0	1	0	1	1	12	7	1	0	4	1	1		0.42434847
843	3	64	0	1	0	0	1	0	1	1	11	3	1	0	4	1	0	0	0
843	4	64	0	1	0	0	1	0	1	0	10	3	1	0	4	1	0	2	2
843	5	64	0	1	0	0	1	0	1	1	11	6	1	0	4	0	0	0	0
846	0	61	0	1	0	0	4	4	0	-1	4	5	0	1	2	1	0	5	5
846	1	61	0	1	0	0	4	4	0	-2	4	5	0	1	2	0	0	5	5
846	2	61	0	1	0	0	4	4	0	-2	1	4	0	1	2	0	0		4.2715735
846	3	61	0	1	0	0	4	4	0	-2	1	4	0	1	1	0	1	5	5
850	0	52	1	1	0	0	3	4	1	1	11	10	0	1	4	0	0	5	5
850	1	52	1	1	0	0	3	4	1	1	9	11	0	1	2	0	0	5	5
850	2	52	1	1	0	0	3	4	0	0	11	11	0	1	3	1	0		4.1456633
850	3	52	1	1	0	0	3	4	1	1	6	8	0	1	4	1	0	5	5
850	4	52	1	1	0	0	3	4	1	0	9	8	0	1	3	1	0	4	4
850	5	52	1	1	0	0	3	4	1	0	9	8	0	1	2	1	1	5	5
853	0	55	0	1	0	0	2	1	0	-2	4	1	0	1	0	2	0	6	6
857	0	51	1	0	1	0	4	3	1	0	16	11	0	0	3	1	0	6	6
857	1	51	1	0	1	0	4	3	1	-1	15	8	0	0	4	2	2	4	4
857	2	51	1	0	1	0	4	3	1	0	19	13	0	0	3	2	1		4.8857827
857	3	51	1	0	1	0	4	3	1	0	19	8	0	0	2	2	1	6	6
857	4	51	1	0	1	0	4	3	1	0	20	10	0	0	2	2	2	6	6
857	5	51	1	0	1	0	4	3	1	0	16	13	0	0	2	1	1	6	6
862	0	58	0	0	0	1	1	0	1	0	15	7	0	1	2	2	0	6	6
862	1	58	0	0	0	1	1	0	0	0	7	4	0	1	1	0	0	6	6
862	2	58	0	0	0	1	1	0	1	-1	11	5	0	1	3	0	0		4.8549647
866	0	50	1	0	1	0	2	2	1	0	9	4	0	1	0	0	0	5	5
866	1	50	1	0	1	0	2	2	0	-1	11	4	0	1	1	0	0	5	5
866	2	50	1	0	1	0	2	2	0	-1	11	3	0	1	1	0	0		4.1809788
866	4	50	1	0	1	0	2	2	0	-1	16	7	0	1	1	0	0	5	5
880	0	53	0	0	1	0	4	0	0	1	7	5	0	0	0	0	0	1	1
880	1	53	0	0	1	0	4	0	0	2	0	3	0	0	0	-2	0	0	0
880	2	53	0	0	1	0	4	0	0	0	4	3	0	0	0	-2	0		0.54613048
880	4	53	0	0	1	0	4	0	0	0	4	4	0	0	2	-1	0	0	0
880	5	53	0	0	1	0	4	0	0	1	7	3	0	0	1	-1	-1	2	2
885	0	61	1	1	0	0	2	3	1	0	19	14	0	1	1	1	-1	6	6
885	1	61	1	1	0	0	2	3	1	-1	19	12	0	1	3	1	-1	5	5
885	2	61	1	1	0	0	2	3	1	0	19	11	0	1	4	0	-1		4.6635785
885	4	61	1	1	0	0	2	3	1	-1	17	9	0	1	4	0	-1	5	5
885	5	61	1	1	0	0	2	3	1	-1	14	11	0	1	4	0	-1	6	6
886	0	57	1	1	0	0	1	3	0	0	20	11	0	1	4	1	0	5	5
886	1	57	1	1	0	0	1	3	0	0	15	10	0	1	0	0	0	6	6
886	2	57	1	1	0	0	1	3	0	0	7	8	0	1	1	2	0		3.0182168
886	3	57	1	1	0	0	1	3	0	0	20	10	0	1	1	0	0	0	0
892	0	54	0	1	0	0	2	0	0	1	9	1	1	0	1	0	0	0	0
892	1	54	0	1	0	0	2	0	0	1	10	1	1	0	1	0	0	0	0
892	2	54	0	1	0	0	2	0	0	2	12	8	1	0	1	0	-2		-0.093021482
892	3	54	0	1	0	0	2	0	0	2	13	5	1	0	1	0	-1	0	0
892	5	54	0	1	0	0	2	0	0	1	8	5	1	0	2	0	0	0	0
899	0	54	1	1	0	0	2	4	1	1	12	12	0	1	1	-1	0	5	5
899	1	54	1	1	0	0	2	4	1	1	9	11	0	1	1	-1	0	2	2
899	2	54	1	1	0	0	2	4	1	1	7	7	0	1	1	-1	0		2.7975278
899	3	54	1	1	0	0	2	4	1	1	9	4	0	1	1	0	0	3	3
900	0	59	1	1	0	0	2	4	1	0	8	8	0	1	2	0	0	4	4
900	1	59	1	1	0	0	2	4	0	0	7	11	0	1	1	-1	0	5	5
900	2	59	1	1	0	0	2	4	0	-1	3	7	0	1	1	0	0		3.4246869
900	3	59	1	1	0	0	2	4	1	0	6	6	0	1	2	1	0	3	3
900	4	59	1	1	0	0	2	4	1	-1	4	7	0	1	4	1	0	5	5
900	5	59	1	1	0	0	2	4	1	-1	2	4	0	1	4	0	1	3	3
901	0	69	1	0	0	1	3	3	0	2	3	15	0	1	1	-2	-1	6	6
908	0	52	1	1	0	0	1	3	0	0	20	7	0	1	1	0	0	5	5
908	1	52	1	1	0	0	1	3	0	0	6	8	0	1	4	0	0	4	4
908	2	52	1	1	0	0	1	3	0	-1	19	9	0	1	3	0	0		3.6103206
909	0	60	0	0	1	0	2	1	1	1	16	11	0	0	2	0	0	6	6
909	1	60	0	0	1	0	2	1	1	-1	4	8	0	0	1	1	0	6	6
909	2	60	0	0	1	0	2	1	1	-2	2	10	0	0	1	0	0		4.8617001
909	4	60	0	0	1	0	2	1	1	-1	6	4	0	0	4	1	2	6	6
909	5	60	0	0	1	0	2	1	1	-1	6	10	0	0	3	-1	0	5	5
910	0	60	0	0	1	0	2	1	1	-1	7	8	0	1	2	1	1	6	6
925	0	54	1	1	0	0	1	0	1	0	4	12	0	0	4	0	0	5	5
925	1	54	1	1	0	0	1	0	0	-2	0	0	0	0	2	0	0	2	2
925	2	54	1	1	0	0	1	0	1	0	7	12	0	0	4	0	0		3.0833421
925	3	54	1	1	0	0	1	0	1	0	3	12	0	0	4	0	0	5	5
925	4	54	1	1	0	0	1	0	1	0	3	3	0	0	4	-2	0	1	1
925	5	54	1	1	0	0	1	0	1	0	4	9	0	0	2	0	-1	5	5
931	0	52	1	1	0	0	4	3	1	0	8	4	0	1	2	1	0	6	6
931	1	52	1	1	0	0	4	3	1	1	6	2	0	1	1	0	0	6	6
931	2	52	1	1	0	0	4	3	1	1	10	6	0	1	1	0	0		5.0990591
931	4	52	1	1	0	0	4	3	1	1	11	3	0	1	2	0	0	6	6
931	5	52	1	1	0	0	4	3	1	1	11	5	0	1	1	0	0	6	6
932	0	50	0	1	0	0	3	3	1	-1	15	5	0	1	4	1	2	6	6
932	1	50	0	1	0	0	3	3	1	-2	5	4	0	1	4	0	1	6	6
932	2	50	0	1	0	0	3	3	1	-1	4	1	0	1	4	0	0		4.8695478
932	4	50	0	1	0	0	3	3	1	-1	6	5	0	1	4	0	0	5	5
932	5	50	0	1	0	0	3	3	1	-2	3	1	0	1	4	1	2	6	6
935	0	50	1	0	1	0	4	0	1	-1	9	2	1	0	2	1	1	6	6
935	1	50	1	0	1	0	4	0	1	-1	8	1	1	0	3	2	2	6	6
935	2	50	1	0	1	0	4	0	1	-1	10	2	1	0	3	2	2		4.8549647
936	0	54	1	0	1	0	2	2	1	0	16	1	0	0	1	0	0	0	0
936	1	54	1	0	1	0	2	2	1	1	12	4	0	0	1	0	0	0	0
936	2	54	1	0	1	0	2	2	1	1	11	6	0	0	1	0	0		-0.11000265
936	3	54	1	0	1	0	2	2	1	1	11	4	0	0	1	0	1	0	0
936	4	54	1	0	1	0	2	2	1	0	9	7	0	0	1	0	0	0	0
936	5	54	1	0	1	0	2	2	1	0	11	3	0	0	1	0	0	0	0
937	0	52	0	0	1	0	4	4	1	1	15	13	0	1	2	2	-1	4	4
938	0	67	1	1	0	0	2	0	0	1	11	3	1	0	1	0	0	6	6
940	0	63	1	1	0	0	4	2	1	1	12	6	1	0	4	2	1	4	4
940	1	63	1	1	0	0	4	2	1	1	13	8	1	0	4	0	0	1	1
940	2	63	1	1	0	0	4	2	1	0	13	4	1	0	4	2	2		2.5441389
940	3	63	1	1	0	0	4	2	1	-1	12	4	1	0	4	2	2	4	4
943	0	53	1	0	1	0	2	1	1	-2	3	4	0	0	2	0	0	4	4
943	1	53	1	0	1	0	2	1	1	-1	4	6	0	0	2	0	0	6	6
943	2	53	1	0	1	0	2	1	1	-1	6	5	0	0	1	0	0		3.7690747
943	4	53	1	0	1	0	2	1	1	-2	2	4	0	0	1	0	0	4	4
943	5	53	1	0	1	0	2	1	1	0	6	7	0	0	1	0	0	4	4
948	0	58	1	0	1	0	2	2	0	0	11	7	0	1	2	0	0	0	0
948	1	58	1	0	1	0	2	2	0	-1	11	7	0	1	2	1	0	2	2
948	2	58	1	0	1	0	2	2	0	0	12	4	0	1	3	1	0		0.28522915
948	4	58	1	0	1	0	2	2	0	1	11	6	0	1	2	0	0	0	0
948	5	58	1	0	1	0	2	2	0	1	12	7	0	1	1	0	0	0	0
950	0	55	1	0	1	0	1	0	1	-1	9	5	0	1	0	2	1	3	3
950	1	55	1	0	1	0	1	0	0	-1	15	2	0	1	0	2	2	4	4
950	2	55	1	0	1	0	1	0	0	-1	14	2	0	1	1	2	2		4.0356112
950	3	55	1	0	1	0	1	0	0	-1	11	1	0	1	1	2	1	5	5
950	4	55	1	0	1	0	1	0	1	-2	13	1	0	1	1	2	1	5	5
950	5	55	1	0	1	0	1	0	1	-2	12	2	0	1	3	2	1	6	6
959	0	62	1	1	0	0	1	1	0	0	14	9	0	1	2	-1	-1	6	6
959	1	62	1	1	0	0	1	1	0	-1	5	2	0	1	2	0	0	6	6
959	2	62	1	1	0	0	1	1	0	-1	8	1	0	1	3	0	0		5.1728597
959	3	62	1	1	0	0	1	1	0	-1	5	1	0	1	2	0	0	6	6
959	5	62	1	1	0	0	1	1	0	-1	7	3	0	1	2	0	0	6	6
962	0	52	1	1	0	0	3	1	1	-1	12	5	1	0	1	2	1	5	5
962	1	52	1	1	0	0	3	1	1	1	6	3	1	0	3	2	1	5	5
962	2	52	1	1	0	0	3	1	0	-1	4	3	1	0	3	2	1		2.826525
962	3	52	1	1	0	0	3	1	0	1	13	5	1	0	1	2	2	4	4
962	4	52	1	1	0	0	3	1	0	0	13	7	1	0	1	2	2	1	1
962	5	52	1	1	0	0	3	1	0	1	11	3	1	0	1	2	2	2	2
964	0	53	0	0	0	1	2	1	0	0	3	4	0	0	4	0	0	3	3
964	1	53	0	0	0	1	2	1	0	1	1	3	0	0	2	0	-1	0	0
965	0	59	1	0	1	0	2	4	1	2	20	12	0	0	1	1	0	6	6
965	1	59	1	0	1	0	2	4	1	0	19	9	0	0	1	1	0	4	4
965	2	59	1	0	1	0	2	4	1	0	18	5	0	0	4	2	0		4.0145283
972	0	57	0	0	1	0	1	0	0	0	8	10	0	0	4	0	0	1	1
973	0	57	0	0	1	0	1	0	0	1	20	9	0	0	1	0	0	0	0
974	0	53	1	1	0	0	4	4	1	0	12	3	0	1	2	0	-1	6	6
974	1	53	1	1	0	0	4	4	1	0	8	4	0	1	1	1	0	6	6
974	2	53	1	1	0	0	4	4	1	-1	6	3	0	1	1	1	0		4.8549647
979	0	55	1	0	1	0	3	0	0	1	6	3	1	0	1	0	1	1	1
979	1	55	1	0	1	0	3	0	0	-1	8	2	1	0	1	0	1	2	2
979	2	55	1	0	1	0	3	0	0	-1	7	4	1	0	1	0	1		1.1530522
981	0	51	1	0	1	0	3	3	1	-1	12	2	0	0	0	2	0	5	5
981	1	51	1	0	1	0	3	3	1	1	9	3	0	0	0	2	0	6	6
981	2	51	1	0	1	0	3	3	1	-2	13	2	0	0	1	2	0		4.4419146
981	4	51	1	0	1	0	3	3	1	-1	11	2	0	0	4	2	0	4	4
981	5	51	1	0	1	0	3	3	1	-2	9	1	0	0	4	2	0	6	6
987	0	59	0	0	1	0	3	0	1	0	5	8	0	0	2	0	0	0	0
988	0	51	0	1	0	0	2	3	1	-1	12	9	0	1	0	0	0	3	3
988	1	51	0	1	0	0	2	3	1	0	7	16	0	1	2	0	-2	3	3
988	2	51	0	1	0	0	2	3	1	1	6	13	0	1	2	-1	-2		2.8411279
988	3	51	0	1	0	0	2	3	1	1	6	4	0	1	4	0	0	4	4
992	0	55	1	1	0	0	2	0	1	0	10	5	1	0	1	1	0	6	6
992	1	55	1	1	0	0	2	0	0	1	7	1	1	0	1	2	2	6	6
993	0	59	1	0	1	0	4	4	0	0	9	4	0	1	1	-1	0	6	6
993	1	59	1	0	1	0	4	4	0	0	4	2	0	1	1	0	0	6	6
993	2	59	1	0	1	0	4	4	1	0	8	1	0	1	1	0	0		4.947463
993	3	59	1	0	1	0	4	4	1	-1	10	3	0	1	2	0	0	5	5
993	5	59	1	0	1	0	4	4	1	0	8	0	0	1	4	0	0	6	6
995	0	55	1	1	0	0	3	3	1	1	19	8	0	1	1	0	2	6	6
995	1	55	1	1	0	0	3	3	1	1	11	3	0	1	1	0	0	5	5
995	2	55	1	1	0	0	3	3	1	2	13	5	0	1	2	1	-1		4.4347467
998	0	62	1	0	0	1	2	2	1	0	6	5	0	1	2	-1	0	4	4
1001	0	56	1	1	0	0	2	0	0	-1	7	0	0	1	1	2	0	6	6
1001	1	56	1	1	0	0	2	0	0	-2	3	1	0	1	1	2	2	5	5
1001	2	56	1	1	0	0	2	0	0	-2	2	2	0	1	1	2	0		4.8546519
1001	3	56	1	1	0	0	2	0	0	-2	3	1	0	1	1	2	0	6	6
1002	0	54	0	1	0	0	3	5	1	2	14	6	0	1	4	0	2	4	4
1002	1	54	0	1	0	0	3	5	1	0	4	5	0	1	1	1	1	2	2
1002	2	54	0	1	0	0	3	5	1	1	8	4	0	1	1	0	1		2.3656759
1006	0	66	1	1	0	0	1	1	0	-1	5	1	0	1	2	0	0	5	5
1006	1	66	1	1	0	0	1	1	0	-1	4	0	0	1	1	0	0	5	5
1012	0	58	0	0	1	0	2	0	1	-1	14	5	0	1	3	0	0	2	2
1012	1	58	0	0	1	0	2	0	1	-2	12	7	0	1	2	0	0	1	1
1012	2	58	0	0	1	0	2	0	0	-1	15	6	0	1	3	1	0		1.1370419
1015	0	70	1	1	0	0	2	2	0	-1	9	1	0	0	1	0	0	4	4
1015	1	70	1	1	0	0	2	2	0	0	6	0	0	0	1	0	0	3	3
1015	2	70	1	1	0	0	2	2	0	0	6	2	0	0	1	0	0		3.3806787
1015	4	70	1	1	0	0	2	2	0	0	5	3	0	0	1	0	0	5	5
1015	5	70	1	1	0	0	2	2	0	0	5	2	0	0	1	0	0	4	4
1019	0	53	1	1	0	0	4	5	1	0	9	4	0	1	1	1	-1	5	5
1019	1	53	1	1	0	0	4	5	0	1	5	3	0	1	1	0	-1	1	1
1019	2	53	1	1	0	0	4	5	0	1	8	0	0	1	1	1	-1		2.5114386
1019	3	53	1	1	0	0	4	5	0	1	7	0	0	1	1	0	0	3	3
1022	0	58	1	0	1	0	2	2	1	0	13	11	0	1	1	0	-1	6	6
1022	1	58	1	0	1	0	2	2	1	0	16	9	0	1	2	1	0	2	2
1022	2	58	1	0	1	0	2	2	1	0	4	8	0	1	2	0	0		3.1740918
1025	0	59	0	1	0	0	4	0	0	1	4	6	0	1	1	-1	0	3	3
1027	0	52	0	0	0	1	2	2	1	0	11	9	0	1	2	1	0	5	5
1027	1	52	0	0	0	1	2	2	0	-1	15	9	0	1	2	1	0	5	5
1032	0	66	0	0	1	0	4	4	1	1	20	15	0	1	4	0	-1	4	4
1033	0	52	0	0	0	1	2	2	1	1	12	8	0	1	2	1	0	6	6
1034	0	52	0	0	0	1	4	0	1	-1	12	0	0	1	0	1	0	6	6
1034	1	52	0	0	0	1	4	0	0	-1	10	0	0	1	1	0	0	5	5
1034	2	52	0	0	0	1	4	0	0	-1	9	1	0	1	0	0	0		4.4347467
1037	0	59	1	1	0	0	3	0	1	1	20	12	0	1	1	-1	0	6	6
1037	1	59	1	1	0	0	3	0	0	1	15	11	0	1	1	2	2	5	5
1037	2	59	1	1	0	0	3	0	0	1	20	9	0	1	1	2	2		3.9593492
1037	4	59	1	1	0	0	3	0	0	1	18	8	0	1	0	1	0	4	4
1037	5	59	1	1	0	0	3	0	0	1	19	12	0	1	1	-1	-1	4	4
1042	0	52	1	1	0	0	3	0	1	0	13	5	0	0	3	0	0	0	0
1042	1	52	1	1	0	0	3	0	0	1	11	3	0	0	2	1	-1	0	0
1042	2	52	1	1	0	0	3	0	1	0	11	7	0	0	4	1	0		-0.0915922
1048	0	56	1	0	1	0	3	0	1	-1	14	5	0	0	4	1	1	5	5
1051	0	52	0	0	0	1	1	1	1	1	9	6	0	1	1	-1	0	4	4
1054	0	55	1	0	0	1	1	3	1	0	20	8	0	1	4	0	0	5	5
1054	1	55	1	0	0	1	1	3	0	-1	18	5	0	1	4	2	0	3	3
1054	2	55	1	0	0	1	1	3	0	-1	19	3	0	1	3	0	0		2.7757277
1054	3	55	1	0	0	1	1	3	1	-1	19	8	0	1	2	0	0	2	2
1061	0	62	1	1	0	0	4	1	1	1	12	7	0	0	1	1	-1	6	6
1061	1	62	1	1	0	0	4	1	1	0	7	6	0	0	1	0	0	5	5
1061	2	62	1	1	0	0	4	1	1	1	10	5	0	0	1	-1	-1		5.0532646
1061	3	62	1	1	0	0	4	1	1	0	12	6	0	0	1	-1	-1	6	6
1061	4	62	1	1	0	0	4	1	1	0	9	4	0	0	1	-1	-1	6	6
1061	5	62	1	1	0	0	4	1	1	0	8	5	0	0	1	-1	-1	6	6
1065	0	70	1	0	1	0	2	1	0	0	10	5	1	0	1	0	0	6	6
1065	1	70	1	0	1	0	2	1	0	1	8	1	1	0	0	0	0	6	6
1065	2	70	1	0	1	0	2	1	0	0	13	5	1	0	1	0	0		5.0990591
1065	4	70	1	0	1	0	2	1	0	0	10	4	1	0	0	0	0	6	6
1065	5	70	1	0	1	0	2	1	0	0	7	2	1	0	1	0	0	6	6
1069	0	67	1	1	0	0	2	0	0	0	15	5	0	0	3	0	-1	3	3
1069	1	67	1	1	0	0	2	0	0	0	6	6	0	0	2	0	0	2	2
1069	2	67	1	1	0	0	2	0	0	1	7	4	0	0	3	0	-1		2.0428469
1069	4	67	1	1	0	0	2	0	0	0	4	3	0	0	4	0	0	3	3
1069	5	67	1	1	0	0	2	0	0	0	10	7	0	0	2	-1	0	2	2
1070	0	52	0	1	0	0	3	4	1	0	11	5	0	1	1	1	0	5	5
1070	1	52	0	1	0	0	3	4	1	0	6	4	0	1	4	1	0	3	3
1071	0	51	1	0	1	0	4	4	1	-1	10	6	0	1	1	1	1	6	6
1071	1	51	1	0	1	0	4	4	1	1	8	7	0	1	3	0	0	3	3
1071	2	51	1	0	1	0	4	4	1	-1	7	5	0	1	1	1	0		4.0142813
1071	4	51	1	0	1	0	4	4	1	0	6	5	0	1	0	1	-1	5	5
1071	5	51	1	0	1	0	4	4	1	2	7	6	0	1	2	0	0	5	5
1080	0	51	1	1	0	0	3	4	1	0	12	5	0	1	1	0	0	6	6
1080	1	51	1	1	0	0	3	4	1	-1	6	6	0	1	2	0	0	5	5
1080	2	51	1	1	0	0	3	4	1	-1	10	5	0	1	1	0	0		4.8930902
1080	4	51	1	1	0	0	3	4	1	-1	7	2	0	1	1	0	0	6	6
1080	5	51	1	1	0	0	3	4	1	0	7	4	0	1	2	0	0	6	6
1082	0	50	1	0	0	1	1	0	0	0	12	8	0	0	2	0	-1	3	3
1095	0	56	0	1	0	0	3	2	1	1	15	7	0	0	4	-1	-1	3	3
1095	1	56	0	1	0	0	3	2	1	1	9	7	0	0	2	-2	0	1	1
1095	2	56	0	1	0	0	3	2	1	1	6	12	0	0	2	-1	-1		1.1326482
1095	4	56	0	1	0	0	3	2	1	-1	7	7	0	0	4	-2	0	2	2
1095	5	56	0	1	0	0	3	2	1	1	12	10	0	0	4	-2	-1	0	0
1100	0	69	1	1	0	0	1	0	0	-1	8	4	1	0	1	1	1	6	6
1105	0	56	1	1	0	0	2	0	1	0	11	4	0	0	1	0	-1	6	6
1105	1	56	1	1	0	0	2	0	1	-1	3	2	0	0	2	2	0	6	6
1105	2	56	1	1	0	0	2	0	1	0	9	2	0	0	2	0	0		5.1407409
1105	3	56	1	1	0	0	2	0	1	-1	4	5	0	0	1	0	0	6	6
1108	0	62	0	1	0	0	2	1	0	-1	7	6	0	1	4	0	-1	6	6
1108	1	62	0	1	0	0	2	1	0	1	11	5	0	1	2	0	-1	4	4
1108	2	62	0	1	0	0	2	1	0	1	11	9	0	1	1	0	-1		3.2865093
1108	4	62	0	1	0	0	2	1	0	1	6	4	0	1	1	0	-1	3	3
1108	5	62	0	1	0	0	2	1	0	1	9	6	0	1	1	0	-1	3	3
1117	0	51	0	0	1	0	3	1	1	0	7	4	0	0	2	1	1	3	3
1118	0	50	0	1	0	0	3	4	1	0	5	7	0	0	3	0	0	5	5
1123	0	55	1	0	1	0	2	1	0	1	20	10	0	0	0	2	1	4	4
1123	1	55	1	0	1	0	2	1	0	0	11	1	0	0	2	1	0	1	1
1123	2	55	1	0	1	0	2	1	0	0	10	6	0	0	1	1	0		1.6031029
1123	3	55	1	0	1	0	2	1	0	0	14	13	0	0	1	1	0	5	5
1123	4	55	1	0	1	0	2	1	0	1	19	16	0	0	1	-2	0	0	0
1123	5	55	1	0	1	0	2	1	0	2	17	16	0	0	1	-2	-2	0	0
1125	0	51	1	1	0	0	3	0	1	-1	1	0	1	0	4	0	0	4	4
1125	1	51	1	1	0	0	3	0	1	-1	0	0	1	0	3	0	0	1	1
1125	2	51	1	1	0	0	3	0	1	-1	1	0	1	0	1	0	0		1.3125821
1125	3	51	1	1	0	0	3	0	1	-1	1	0	1	0	1	0	0	0	0
1126	0	61	0	1	0	0	4	4	1	-1	9	5	0	1	1	0	0	3	3
1126	1	61	0	1	0	0	4	4	1	-1	9	4	0	1	4	0	0	2	2
1126	2	61	0	1	0	0	4	4	1	-1	9	5	0	1	4	0	-1		3.2139468
1126	4	61	0	1	0	0	4	4	1	-1	8	4	0	1	4	1	0	5	5
1126	5	61	0	1	0	0	4	4	1	-1	8	4	0	1	1	0	-1	5	5
1131	0	50	1	1	0	0	4	1	0	2	15	12	0	0	1	-1	0	6	6
1131	1	50	1	1	0	0	4	1	0	0	4	3	0	0	2	0	0	0	0
1131	2	50	1	1	0	0	4	1	0	0	4	4	0	0	1	0	0		2.1926496
1131	3	50	1	1	0	0	4	1	1	1	1	1	0	0	3	0	0	2	2
1140	0	59	0	0	1	0	1	0	0	0	20	4	0	1	2	0	0	2	2
1140	1	59	0	0	1	0	1	0	0	0	16	2	0	1	2	1	0	3	3
1140	2	59	0	0	1	0	1	0	0	0	15	1	0	1	1	1	0		3.1262808
1140	4	59	0	0	1	0	1	0	0	-1	13	5	0	1	2	0	0	6	6
1142	0	59	0	1	0	0	2	3	0	-2	2	3	0	1	0	0	0	4	4
1142	1	59	0	1	0	0	2	3	1	-2	1	3	0	1	2	0	0	6	6
1142	2	59	0	1	0	0	2	3	0	-1	3	2	0	1	2	0	0		4.7699442
1142	3	59	0	1	0	0	2	3	0	-1	1	3	0	1	2	0	0	6	6
1142	5	59	0	1	0	0	2	3	0	-1	1	2	0	1	1	0	0	6	6
1144	0	56	0	0	1	0	3	3	1	-1	6	3	0	0	1	0	0	6	6
1144	1	56	0	0	1	0	3	3	0	-1	3	0	0	0	3	0	0	3	3
1144	2	56	0	0	1	0	3	3	1	-1	3	1	0	0	0	0	0		3.9718001
1144	3	56	0	0	1	0	3	3	1	0	2	0	0	0	2	0	0	6	6
1144	4	56	0	0	1	0	3	3	1	-1	2	0	0	0	2	0	0	2	2
1144	5	56	0	0	1	0	3	3	1	-1	0	0	0	0	3	0	0	6	6
1145	0	50	0	0	1	0	2	0	1	0	9	7	1	0	1	0	-1	6	6
1145	1	50	0	0	1	0	2	0	1	-1	4	6	1	0	1	0	-1	4	4
1145	2	50	0	0	1	0	2	0	1	0	3	6	1	0	1	0	-2		3.7455325
1145	4	50	0	0	1	0	2	0	1	0	6	6	1	0	3	0	-2	5	5
1145	5	50	0	0	1	0	2	0	1	-1	7	6	1	0	2	1	-2	3	3
1149	0	50	0	0	1	0	4	0	1	0	9	8	1	0	2	0	-1	5	5
1153	0	50	1	0	0	1	2	4	0	0	6	2	0	1	1	0	0	2	2
1153	1	50	1	0	0	1	2	4	0	-1	2	3	0	1	2	0	0	3	3
1153	2	50	1	0	0	1	2	4	0	-1	5	1	0	1	1	0	-1		1.9774785
1157	0	55	1	0	0	1	4	4	1	1	18	12	0	1	1	1	-1	5	5
1157	1	55	1	0	0	1	4	4	0	1	15	10	0	1	1	-1	-1	4	4
1157	2	55	1	0	0	1	4	4	1	0	15	9	0	1	2	1	0		3.4310679
1157	3	55	1	0	0	1	4	4	1	1	16	12	0	1	1	-1	-1	2	2
1157	4	55	1	0	0	1	4	4	1	0	17	11	0	1	4	0	0	5	5
1157	5	55	1	0	0	1	4	4	1	0	15	11	0	1	4	1	1	4	4
1161	0	52	1	0	0	1	2	0	0	2	6	3	0	0	0	0	0	2	2
1161	1	52	1	0	0	1	2	0	0	2	2	2	0	0	1	0	0	1	1
1161	2	52	1	0	0	1	2	0	0	2	1	3	0	0	1	-1	0		1.3064256
1161	3	52	1	0	0	1	2	0	0	2	5	3	0	0	2	0	0	2	2
1161	4	52	1	0	0	1	2	0	0	2	8	7	0	0	2	0	0	2	2
1161	5	52	1	0	0	1	2	0	0	2	0	8	0	0	4	0	0	1	1
1164	0	55	0	0	1	0	2	1	1	1	15	10	0	0	1	0	0	4	4
1166	0	55	0	0	1	0	2	1	1	0	14	7	0	0	2	0	0	5	5
1166	1	55	0	0	1	0	2	1	1	-2	5	1	0	0	4	0	0	6	6
1166	2	55	0	0	1	0	2	1	1	-1	12	3	0	0	3	0	0		4.9714022
1166	3	55	0	0	1	0	2	1	1	-1	5	0	0	0	1	0	0	6	6
1166	5	55	0	0	1	0	2	1	1	-1	2	0	0	0	4	0	0	6	6
1168	0	65	0	1	0	0	2	0	0	-1	8	8	0	0	1	0	0	6	6
1168	1	65	0	1	0	0	2	0	0	0	9	5	0	0	1	0	0	6	6
1168	2	65	0	1	0	0	2	0	0	0	11	8	0	0	0	0	-1		3.8888462
1168	3	65	0	1	0	0	2	0	0	-1	8	3	0	0	1	0	0	6	6
1168	4	65	0	1	0	0	2	0	0	0	9	6	0	0	1	0	-1	3	3
1168	5	65	0	1	0	0	2	0	0	0	6	4	0	0	2	0	0	2	2
1170	0	64	0	0	1	0	3	2	1	0	12	8	0	1	4	0	0	1	1
1170	1	64	0	0	1	0	3	2	1	0	3	3	0	1	1	2	2	6	6
1170	2	64	0	0	1	0	3	2	1	-2	4	4	0	1	4	2	1		2.2253497
1170	3	64	0	0	1	0	3	2	1	-1	4	2	0	1	4	0	0	1	1
1179	0	62	0	1	0	0	2	0	1	1	11	4	0	0	2	0	0	6	6
1179	1	62	0	1	0	0	2	0	0	0	4	3	0	0	1	0	0	6	6
1179	2	62	0	1	0	0	2	0	0	0	5	3	0	0	1	0	0		4.8549647
1188	0	59	0	0	0	1	2	2	1	1	20	11	0	1	4	-1	0	5	5
1188	1	59	0	0	0	1	2	2	1	1	15	10	0	1	2	1	0	5	5
1188	2	59	0	0	0	1	2	2	1	1	20	9	0	1	2	1	0		3.6557951
1188	3	59	0	0	0	1	2	2	1	-1	20	7	0	1	2	1	0	3	3
1190	0	59	0	0	0	1	2	2	1	1	20	12	0	1	2	1	1	6	6
1194	0	59	1	1	0	0	2	0	1	-1	6	8	0	0	2	0	0	6	6
1194	1	59	1	1	0	0	2	0	1	-1	3	4	0	0	2	0	1	6	6
1194	2	59	1	1	0	0	2	0	1	-1	6	3	0	0	2	0	0		4.8617001
1194	4	59	1	1	0	0	2	0	0	-1	6	4	0	0	2	0	0	6	6
1194	5	59	1	1	0	0	2	0	0	-1	6	4	0	0	2	0	0	5	5
1196	0	60	1	1	0	0	2	0	0	0	8	3	0	0	1	-1	0	3	3
1196	1	60	1	1	0	0	2	0	0	1	8	10	0	0	1	-2	-1	0	0
1196	2	60	1	1	0	0	2	0	0	1	3	1	0	0	1	-1	0		1.1210315
1197	0	55	1	0	1	0	2	0	0	0	14	8	0	0	0	2	0	6	6
1199	0	57	1	1	0	0	2	0	1	1	10	5	1	0	4	-1	0	4	4
1199	1	57	1	1	0	0	2	0	1	1	9	7	1	0	4	0	-1	0	0
1201	0	62	1	1	0	0	4	4	1	1	17	9	0	1	0	1	1	6	6
1201	1	62	1	1	0	0	4	4	1	1	19	8	0	1	1	0	1	3	3
1201	2	62	1	1	0	0	4	4	1	1	19	8	0	1	1	0	0		3.5395632
1201	4	62	1	1	0	0	4	4	1	1	19	12	0	1	1	-1	-1	5	5
1201	5	62	1	1	0	0	4	4	1	2	19	14	0	1	1	0	0	3	3
1202	0	54	0	0	1	0	2	0	0	0	8	7	0	0	4	0	-1	5	5
1202	1	54	0	0	1	0	2	0	0	0	15	7	0	0	4	0	1	2	2
1202	2	54	0	0	1	0	2	0	0	0	13	6	0	0	4	2	-1		2.4390903
1202	4	54	0	0	1	0	2	0	0	0	20	5	0	0	1	1	0	3	3
1202	5	54	0	0	1	0	2	0	0	0	13	3	0	0	3	1	0	2	2
1205	0	59	1	0	1	0	2	1	1	1	16	15	0	0	4	-2	-2	6	6
1205	1	59	1	0	1	0	2	1	0	1	9	11	0	0	2	1	-2	4	4
1205	2	59	1	0	1	0	2	1	0	0	12	10	0	0	1	-1	-1		4.0145283
1211	0	63	0	1	0	0	1	0	1	0	4	3	0	0	2	0	0	2	2
1212	0	53	1	0	0	1	1	1	0	2	9	5	0	1	0	0	0	2	2
1212	1	53	1	0	0	1	1	1	0	0	7	1	0	1	1	0	0	1	1
1212	2	53	1	0	0	1	1	1	0	0	14	7	0	1	2	0	-1		1.5058129
1212	3	53	1	0	0	1	1	1	0	0	2	3	0	1	1	1	0	1	1
1212	4	53	1	0	0	1	1	1	0	0	9	1	0	1	2	0	0	3	3
1212	5	53	1	0	0	1	1	1	0	1	4	6	0	1	1	0	0	2	2
1214	0	68	1	0	0	1	2	2	0	-1	4	4	0	1	4	1	0	6	6
1217	0	66	1	0	0	1	2	1	1	-1	8	6	0	1	0	2	1	6	6
1217	1	66	1	0	0	1	2	1	1	1	6	4	0	1	1	0	1	5	5
1217	2	66	1	0	0	1	2	1	1	1	5	1	0	1	1	2	0		4.4347467
1218	0	64	0	1	0	0	2	1	1	1	8	3	0	1	1	-1	-1	6	6
1218	1	64	0	1	0	0	2	1	1	-1	5	3	0	1	1	0	0	2	2
1218	2	64	0	1	0	0	2	1	1	-1	6	4	0	1	3	0	0		2.6450596
1218	4	64	0	1	0	0	2	1	1	-1	3	4	0	1	2	0	0	2	2
1218	5	64	0	1	0	0	2	1	1	-1	6	5	0	1	3	-1	-1	3	3
1223	0	50	1	1	0	0	4	2	1	2	9	10	0	1	1	0	0	5	5
1223	1	50	1	1	0	0	4	2	1	1	8	7	0	1	2	0	0	3	3
1223	2	50	1	1	0	0	4	2	1	1	8	6	0	1	2	0	0		2.7757277
1223	3	50	1	1	0	0	4	2	1	1	9	9	0	1	1	0	0	2	2
1241	0	53	0	1	0	0	3	4	1	-1	14	3	0	1	1	0	0	6	6
1241	1	53	0	1	0	0	3	4	1	-1	6	2	0	1	1	0	0	6	6
1241	2	53	0	1	0	0	3	4	1	0	9	4	0	1	1	0	0		5.0341215
1241	3	53	0	1	0	0	3	4	1	-1	4	5	0	1	1	0	0	6	6
1241	4	53	0	1	0	0	3	4	1	-1	5	5	0	1	1	0	0	5	5
1241	5	53	0	1	0	0	3	4	1	-1	5	5	0	1	2	-1	-1	6	6
1242	0	63	0	1	0	0	3	0	1	2	18	7	0	0	1	0	0	0	0
1243	0	58	1	1	0	0	2	2	0	0	9	8	0	1	1	0	0	5	5
1243	1	58	1	1	0	0	2	2	1	0	7	4	0	1	2	0	0	2	2
1243	2	58	1	1	0	0	2	2	1	0	7	4	0	1	2	0	0		3.105417
1243	3	58	1	1	0	0	2	2	1	0	7	6	0	1	1	0	0	4	4
1251	0	65	0	1	0	0	3	0	0	2	18	9	1	0	1	0	-1	0	0
1253	0	50	0	1	0	0	2	4	1	0	4	2	0	1	1	0	0	1	1
1253	1	50	0	1	0	0	2	4	1	0	2	1	0	1	1	0	0	3	3
1253	2	50	0	1	0	0	2	4	1	0	3	3	0	1	1	0	-1		2.2907498
1253	3	50	0	1	0	0	2	4	1	0	2	0	0	1	1	0	-1	4	4
1254	0	61	0	1	0	0	3	1	1	-1	13	6	1	0	3	0	1	5	5
1254	1	61	0	1	0	0	3	1	1	-1	9	3	0	0	4	0	1	1	1
1254	2	61	0	1	0	0	3	1	1	-1	12	5	0	0	2	0	0		2.1885028
1254	3	61	0	1	0	0	3	1	0	0	12	7	0	0	3	-1	-1	0	0
1254	4	61	0	1	0	0	3	1	0	0	12	4	0	0	2	0	0	4	4
1254	5	61	0	1	0	0	3	1	0	-1	11	5	0	0	4	0	0	3	3
1258	0	58	0	0	1	0	3	3	1	1	20	8	0	0	2	2	2	6	6
1258	1	58	0	0	1	0	3	3	1	1	18	16	0	0	1	0	2	5	5
1258	2	58	0	0	1	0	3	3	1	1	18	7	0	0	2	0	0		4.8930902
1258	4	58	0	0	1	0	3	3	1	1	13	11	0	0	3	1	1	6	6
1258	5	58	0	0	1	0	3	3	1	2	18	16	0	0	1	-1	-1	6	6
1265	0	53	1	0	0	1	1	2	0	0	17	12	0	0	0	2	1	6	6
1265	1	53	1	0	0	1	1	2	0	2	18	11	0	0	2	2	1	6	6
1265	2	53	1	0	0	1	1	2	0	0	17	7	0	0	0	2	0		5.1407409
1265	3	53	1	0	0	1	1	2	0	-1	16	12	0	0	0	2	1	6	6
1271	0	52	1	0	1	0	2	4	1	0	9	11	0	1	3	2	1	5	5
1271	1	52	1	0	1	0	2	4	0	-1	8	4	0	1	3	1	1	4	4
1271	2	52	1	0	1	0	2	4	0	-1	10	4	0	1	1	2	0		4.1017346
1271	3	52	1	0	1	0	2	4	0	-1	10	6	0	1	1	2	1	4	4
1271	5	52	1	0	1	0	2	4	0	-1	9	6	0	1	2	2	1	6	6
1280	0	61	1	1	0	0	3	1	0	1	14	8	0	0	2	0	-1	3	3
1280	1	61	1	1	0	0	3	1	0	-1	5	4	0	0	1	0	0	1	1
1292	0	55	1	0	0	1	1	0	0	0	16	12	0	0	1	-1	0	2	2
1292	1	55	1	0	0	1	1	0	0	1	13	12	0	0	1	-1	0	2	2
1292	2	55	1	0	0	1	1	0	0	0	15	10	0	0	1	0	0		1.5572602
1319	0	62	1	1	0	0	2	0	0	0	10	4	0	1	2	0	0	3	3
1322	0	68	1	1	0	0	1	0	0	0	14	9	0	0	2	0	0	6	6
1322	1	68	1	1	0	0	1	0	0	-1	10	5	0	0	2	0	-1	5	5
1322	2	68	1	1	0	0	1	0	0	-1	14	6	0	0	3	1	0		4.5467625
1322	3	68	1	1	0	0	1	0	0	-1	15	9	0	0	4	1	0	5	5
1327	0	57	1	0	1	0	2	3	1	1	8	7	0	0	2	-1	-1	5	5
1327	1	57	1	0	1	0	2	3	1	0	4	2	0	0	4	-1	0	4	4
1327	2	57	1	0	1	0	2	3	1	-1	3	0	0	0	4	0	0		3.6103206
1329	0	51	1	0	0	1	3	2	1	-1	11	8	0	1	2	-1	0	6	6
1329	1	51	1	0	0	1	3	2	1	1	13	11	0	1	4	-2	-1	5	5
1329	2	51	1	0	0	1	3	2	1	0	12	11	0	1	4	-1	0		4.4347467
1330	0	50	0	1	0	0	4	5	1	0	8	4	0	1	1	0	-2	3	3
1330	1	50	0	1	0	0	4	5	1	2	13	11	0	1	1	-1	-2	0	0
1330	2	50	0	1	0	0	4	5	1	2	17	14	0	1	0	1	-2		1.3670822
1330	3	50	0	1	0	0	4	5	1	2	14	16	0	1	3	-1	-2	2	2
1334	0	61	1	1	0	0	2	2	1	-1	10	5	0	1	1	0	-1	6	6
1334	1	61	1	1	0	0	2	2	1	-1	10	4	0	1	3	1	-1	6	6
1334	2	61	1	1	0	0	2	2	1	-1	12	3	0	1	3	2	-1		5.2207465
1334	3	61	1	1	0	0	2	2	1	-1	5	6	0	1	2	2	-1	6	6
1334	4	61	1	1	0	0	2	2	1	-1	9	9	0	1	2	2	-2	6	6
1334	5	61	1	1	0	0	2	2	1	-1	7	8	0	1	2	1	-1	6	6
1336	0	55	0	0	0	1	2	1	0	1	16	12	0	1	1	-1	-2	1	1
1336	1	55	0	0	0	1	2	1	0	1	17	9	0	1	0	1	-2	0	0
1336	2	55	0	0	0	1	2	1	0	1	15	10	0	1	0	1	-1		0.30877149
1336	4	55	0	0	0	1	2	1	0	1	8	9	0	1	2	1	-1	0	0
1336	5	55	0	0	0	1	2	1	0	1	15	9	0	1	1	1	-1	1	1
1337	0	60	1	1	0	0	2	0	1	-2	14	1	1	0	1	0	0	0	0
1340	0	66	0	1	0	0	4	3	0	-1	6	1	0	1	3	2	0	6	6
1340	1	66	0	1	0	0	4	3	0	-1	11	2	0	1	2	2	0	6	6
1340	2	66	0	1	0	0	4	3	0	0	9	1	0	1	2	1	-1		5.0990591
1340	4	66	0	1	0	0	4	3	1	-1	11	0	0	1	4	2	0	6	6
1340	5	66	0	1	0	0	4	3	1	-1	12	1	0	1	4	2	-1	6	6
1343	0	69	1	1	0	0	3	3	0	1	18	8	0	1	1	-1	-1	2	2
1343	1	69	1	1	0	0	3	3	0	2	17	9	0	1	1	-1	-1	3	3
1343	2	69	1	1	0	0	3	3	0	1	14	10	0	1	1	-1	-1		2.5659389
1343	3	69	1	1	0	0	3	3	0	2	12	8	0	1	1	0	-1	4	4
1354	0	53	1	1	0	0	3	4	0	0	18	11	0	1	1	-1	0	6	6
1354	1	53	1	1	0	0	3	4	1	0	20	11	0	1	4	1	0	6	6
1354	2	53	1	1	0	0	3	4	1	0	20	7	0	1	2	0	0		3.601295
1354	3	53	1	1	0	0	3	4	1	-1	20	6	0	1	3	0	0	1	1
1355	0	58	1	0	0	1	4	1	0	1	17	8	1	0	1	0	-2	0	0
1355	1	58	1	0	0	1	4	1	0	2	14	8	1	0	1	0	-2	0	0
1355	2	58	1	0	0	1	4	1	0	2	15	10	1	0	1	-2	-2		-0.0915922
1358	0	52	1	1	0	0	2	3	0	1	12	2	0	1	4	1	2	2	2
1358	1	52	1	1	0	0	2	3	0	1	9	0	0	1	4	1	2	0	0
1358	2	52	1	1	0	0	2	3	0	0	7	0	0	1	4	2	1		0.79260498
1358	3	52	1	1	0	0	2	3	0	1	7	0	0	1	4	1	1	0	0
1358	5	52	1	1	0	0	2	3	0	1	6	3	0	1	4	2	-1	2	2
1359	0	50	1	1	0	0	2	0	0	0	11	2	1	0	2	2	0	5	5
1359	1	50	1	1	0	0	2	0	0	0	1	0	1	0	3	0	0	6	6
1359	2	50	1	1	0	0	2	0	0	0	8	0	1	0	2	0	0		4.6863952
1359	3	50	1	1	0	0	2	0	0	-1	6	3	1	0	1	2	0	6	6
1359	4	50	1	1	0	0	2	0	0	-1	10	7	1	0	1	0	0	4	4
1359	5	50	1	1	0	0	2	0	0	0	2	6	1	0	1	0	0	6	6
1364	0	53	0	0	0	1	2	0	0	0	10	7	0	0	2	0	0	6	6
1364	1	53	0	0	0	1	2	0	0	1	10	4	0	0	2	0	0	5	5
1364	2	53	0	0	0	1	2	0	0	1	13	8	0	0	1	0	1		3.7786453
1364	5	53	0	0	0	1	2	0	0	1	9	8	0	0	1	0	0	3	3
1374	0	60	1	1	0	0	3	3	1	1	14	8	0	1	3	0	0	1	1
1374	1	60	1	1	0	0	3	3	1	2	14	3	0	1	4	1	0	1	1
1374	2	60	1	1	0	0	3	3	1	2	15	9	0	1	4	0	-1		0.27738172
1374	4	60	1	1	0	0	3	3	1	2	18	8	0	1	2	0	-1	0	0
1374	5	60	1	1	0	0	3	3	1	2	14	7	0	1	4	0	-1	0	0
1376	0	66	0	0	1	0	2	3	0	1	19	4	0	1	2	-1	0	0	0
1376	1	66	0	0	1	0	2	3	0	1	19	5	0	1	1	0	-1	0	0
1376	2	66	0	0	1	0	2	3	0	1	19	7	0	1	1	-1	-1		-0.12670921
1376	4	66	0	0	1	0	2	3	0	1	19	6	0	1	1	0	-1	0	0
1376	5	66	0	0	1	0	2	3	0	1	19	4	0	1	1	-1	-1	0	0
1377	0	55	0	0	0	1	2	0	1	0	15	3	1	0	4	0	0	4	4
1377	1	55	0	0	0	1	2	0	1	1	8	3	1	0	2	0	0	5	5
1377	2	55	0	0	0	1	2	0	1	0	12	2	1	0	2	0	0		3.6263309
1381	0	54	1	1	0	0	1	0	0	0	20	6	0	0	1	-1	0	2	2
1381	1	54	1	1	0	0	1	0	0	2	12	6	0	0	1	0	0	1	1
1381	2	54	1	1	0	0	1	0	0	0	16	2	0	0	2	1	0		1.0700932
1381	3	54	1	1	0	0	1	0	0	2	15	1	0	0	1	1	0	1	1
1392	0	60	0	0	1	0	3	1	1	-1	5	4	1	0	2	0	0	6	6
1392	1	60	0	0	1	0	3	1	1	-2	3	0	1	0	0	1	2	6	6
1400	0	53	0	0	0	1	3	4	1	2	11	11	0	0	1	0	0	4	4
1403	0	50	1	1	0	0	4	2	1	-1	8	8	1	0	2	-1	1	6	6
1403	1	50	1	1	0	0	4	2	1	-2	3	1	1	0	0	0	0	6	6
1403	2	50	1	1	0	0	4	2	1	-2	10	2	1	0	2	0	0		5.2207465
1403	3	50	1	1	0	0	4	2	1	-2	6	1	1	0	0	2	2	6	6
1403	4	50	1	1	0	0	4	2	1	-2	5	0	1	0	1	0	0	6	6
1403	5	50	1	1	0	0	4	2	1	-2	5	2	1	0	0	0	0	6	6
1404	0	51	0	0	0	1	2	4	1	0	11	3	0	1	3	0	0	5	5
1409	0	55	1	1	0	0	3	3	1	0	20	14	0	0	2	0	0	3	3
1409	1	55	1	1	0	0	3	3	1	1	19	9	0	0	1	0	0	0	0
1409	2	55	1	1	0	0	3	3	1	2	14	11	0	0	1	0	-1		1.1210315
1411	0	60	0	0	0	1	2	1	1	-1	16	6	1	0	2	0	0	1	1
1413	0	61	0	0	1	0	0	0	0	0	13	8	0	1	4	1	1	5	5
1415	0	53	0	0	0	1	1	0	0	1	16	12	0	1	1	-1	0	4	4
1417	0	53	0	0	0	1	1	0	0	1	15	11	0	1	1	1	-1	5	5
1417	1	53	0	0	0	1	1	0	0	1	14	12	0	1	1	-1	-1	0	0
1417	2	53	0	0	0	1	1	0	0	1	14	12	0	1	2	-1	0		1.9294474
1427	0	53	1	0	0	1	4	4	1	-1	17	5	0	1	1	0	0	5	5
1427	1	53	1	0	0	1	4	4	1	0	18	8	0	1	1	0	0	6	6
1427	2	53	1	0	0	1	4	4	1	-1	19	5	0	1	2	0	0		4.3322883
1427	3	53	1	0	0	1	4	4	1	-1	16	7	0	1	1	0	0	3	3
1427	4	53	1	0	0	1	4	4	1	-1	15	9	0	1	1	1	0	5	5
1427	5	53	1	0	0	1	4	4	1	-1	16	8	0	1	1	0	0	6	6
1434	0	52	0	0	1	0	3	2	1	1	15	4	0	1	2	1	1	4	4
1434	1	52	0	0	1	0	3	2	0	1	10	9	0	1	1	0	-1	2	2
1434	2	52	0	0	1	0	3	2	0	1	19	9	0	1	1	1	-1		2.3656759
1435	0	53	0	1	0	0	4	2	1	-1	6	3	1	0	0	0	0	5	5
1439	0	51	1	0	1	0	4	4	1	0	14	8	0	1	1	0	1	5	5
1440	0	53	1	1	0	0	4	4	1	-1	10	6	0	1	3	0	0	4	4
1440	1	53	1	1	0	0	4	4	1	-1	11	6	0	1	4	0	0	3	3
1441	0	63	0	0	1	0	3	0	0	-1	18	2	0	1	1	1	1	4	4
1441	1	63	0	0	1	0	3	0	0	-2	14	6	0	1	1	2	0	3	3
1441	2	63	0	0	1	0	3	0	0	-2	15	1	0	1	1	1	1		2.7858944
1443	0	71	0	1	0	0	2	2	0	-1	8	2	0	1	1	0	0	6	6
1443	1	71	0	1	0	0	2	2	0	1	11	1	0	1	2	0	0	3	3
1443	2	71	0	1	0	0	2	2	0	0	12	2	0	1	1	0	0		3.6666951
1443	3	71	0	1	0	0	2	2	0	0	6	1	0	1	1	0	0	4	4
1444	0	62	1	1	0	0	2	4	0	-1	6	0	0	1	1	0	0	3	3
1444	1	62	1	1	0	0	2	4	0	-1	2	0	0	1	1	0	0	1	1
1444	2	62	1	1	0	0	2	4	0	-1	2	0	0	1	1	0	0		2.3624001
1444	3	62	1	1	0	0	2	4	0	-1	1	0	0	1	1	0	0	3	3
1444	5	62	1	1	0	0	2	4	0	-1	2	0	0	1	1	0	0	4	4
1445	0	58	1	1	0	0	2	2	1	1	9	8	1	0	2	0	0	4	4
1445	1	58	1	1	0	0	2	2	1	1	8	6	1	0	4	1	1	2	2
1453	0	57	0	1	0	0	3	0	0	2	8	10	0	0	1	0	-1	1	1
1455	0	57	1	1	0	0	2	4	0	0	8	8	0	1	2	-1	0	5	5
1455	1	57	1	1	0	0	2	4	0	1	15	8	0	1	1	-1	-1	2	2
1455	2	57	1	1	0	0	2	4	0	2	14	7	0	1	1	0	-2		2.7975278
1455	3	57	1	1	0	0	2	4	0	1	15	8	0	1	1	-1	-1	3	3
1456	0	51	1	1	0	0	1	1	0	-1	6	0	0	0	4	0	-1	5	5
1456	1	51	1	1	0	0	1	1	0	0	9	2	0	0	1	2	0	5	5
1456	2	51	1	1	0	0	1	1	0	0	18	4	0	0	1	0	-1		3.4119248
1456	3	51	1	1	0	0	1	1	0	0	14	2	0	0	3	0	-1	2	2
1456	4	51	1	1	0	0	1	1	0	1	19	4	0	0	4	2	-1	4	4
1456	5	51	1	1	0	0	1	1	0	2	18	10	0	0	2	0	-1	4	4
1462	0	53	1	1	0	0	3	4	1	1	17	10	0	1	0	1	0	6	6
1462	1	53	1	1	0	0	3	4	1	-1	6	2	0	1	1	0	0	6	6
1462	2	53	1	1	0	0	3	4	1	-1	6	8	0	1	1	2	0		5.0990591
1462	4	53	1	1	0	0	3	4	1	0	6	4	0	1	1	0	0	6	6
1462	5	53	1	1	0	0	3	4	1	-1	7	5	0	1	1	1	0	6	6
1465	0	64	1	1	0	0	3	4	1	1	16	10	0	1	3	2	0	4	4
1465	1	64	1	1	0	0	3	4	0	1	6	7	0	1	1	0	-1	1	1
1465	2	64	1	1	0	0	3	4	0	-1	8	7	0	1	4	0	0		1.3307699
1465	4	64	1	1	0	0	3	4	0	1	9	7	0	1	2	-1	0	2	2
1465	5	64	1	1	0	0	3	4	0	1	10	9	0	1	3	0	-1	0	0
1470	0	52	0	1	0	0	2	0	1	1	12	6	1	0	1	1	0	0	0
1472	0	50	1	0	1	0	3	4	1	0	10	11	0	1	2	2	2	6	6
1472	1	50	1	0	1	0	3	4	1	0	5	7	0	1	1	2	0	6	6
1472	2	50	1	0	1	0	3	4	1	0	12	7	0	1	1	2	0		4.1009955
1472	3	50	1	0	1	0	3	4	1	-1	18	8	0	1	1	2	2	6	6
1472	4	50	1	0	1	0	3	4	1	-1	11	9	0	1	1	0	0	0	0
1472	5	50	1	0	1	0	3	4	1	0	12	8	0	1	1	-1	-1	6	6
1473	0	54	1	0	0	1	4	4	1	0	11	8	0	1	1	1	1	6	6
1473	1	54	1	0	0	1	4	4	1	-1	7	4	0	1	1	1	0	6	6
1473	2	54	1	0	0	1	4	4	1	-1	8	5	0	1	1	1	0		5.1407409
1473	3	54	1	0	0	1	4	4	1	-1	7	6	0	1	4	1	0	6	6
1476	0	62	0	1	0	0	3	4	1	-1	19	6	0	1	2	2	-1	6	6
1476	1	62	0	1	0	0	3	4	1	0	16	4	0	1	2	2	0	5	5
1476	2	62	0	1	0	0	3	4	1	1	19	4	0	1	4	1	0		3.0334556
1476	4	62	0	1	0	0	3	4	1	0	17	7	0	1	4	2	-1	1	1
1476	5	62	0	1	0	0	3	4	1	1	14	5	0	1	4	2	-1	3	3
1478	0	66	0	1	0	0	2	1	1	1	13	10	0	1	4	-1	0	6	6
1478	1	66	0	1	0	0	2	1	1	0	8	6	0	1	2	0	0	3	3
1478	2	66	0	1	0	0	2	1	1	-1	3	6	0	1	4	0	0		3.4055436
1478	3	66	0	1	0	0	2	1	1	0	5	6	0	1	4	0	0	4	4
1478	4	66	0	1	0	0	2	1	1	-1	3	4	0	1	4	2	0	4	4
1478	5	66	0	1	0	0	2	1	1	0	6	8	0	1	4	0	0	3	3
1483	0	57	0	0	1	0	2	1	0	-1	10	8	1	0	1	1	1	1	1
1483	1	57	0	0	1	0	2	1	0	1	0	5	1	0	0	-1	-1	0	0
1484	0	59	1	1	0	0	3	0	1	-1	7	2	1	0	1	0	0	5	5
1489	0	51	1	0	1	0	0	0	1	1	17	10	0	1	2	0	0	5	5
1490	0	64	1	1	0	0	2	1	0	0	9	8	0	1	2	0	0	5	5
1490	1	64	1	1	0	0	2	1	1	0	9	6	0	1	2	0	0	2	2
1490	2	64	1	1	0	0	2	1	1	0	7	7	0	1	1	0	0		3.4133062
1490	3	64	1	1	0	0	2	1	1	0	11	7	0	1	2	0	0	5	5
1502	0	71	0	1	0	0	2	1	0	0	18	8	0	1	1	0	0	5	5
1502	1	71	0	1	0	0	2	1	0	0	10	5	0	1	1	2	1	3	3
1502	2	71	0	1	0	0	2	1	0	0	13	6	0	1	0	-1	0		2.131073
1502	3	71	0	1	0	0	2	1	0	0	13	8	0	1	0	0	0	2	2
1502	4	71	0	1	0	0	2	1	0	0	15	10	0	1	1	0	-1	1	1
1502	5	71	0	1	0	0	2	1	0	0	15	8	0	1	1	-1	-1	2	2
1510	0	56	1	1	0	0	2	0	0	0	10	3	1	0	1	0	0	1	1
1510	1	56	1	1	0	0	2	0	0	-1	6	0	1	0	1	1	0	1	1
1510	2	56	1	1	0	0	2	0	0	0	9	0	1	0	1	1	0		0.2185801
1510	3	56	1	1	0	0	2	0	0	0	9	1	1	0	1	2	0	0	0
1510	4	56	1	1	0	0	2	0	0	0	6	2	1	0	2	2	0	0	0
1510	5	56	1	1	0	0	2	0	0	0	7	0	1	0	1	1	0	0	0
1514	0	57	0	1	0	0	2	0	0	0	6	4	0	1	1	0	0	5	5
1514	1	57	0	1	0	0	2	0	0	-1	1	1	0	1	0	0	0	5	5
1514	2	57	0	1	0	0	2	0	0	-1	1	2	0	1	0	0	0		3.959038
1514	3	57	0	1	0	0	2	0	0	0	1	1	0	1	1	0	0	5	5
1514	4	57	0	1	0	0	2	0	0	-1	0	0	0	1	0	0	0	3	3
1514	5	57	0	1	0	0	2	0	0	-1	0	0	0	1	0	0	0	5	5
1517	0	50	1	1	0	0	3	3	1	-1	10	9	0	1	1	-1	0	6	6
1517	1	50	1	1	0	0	3	3	1	-1	10	7	0	1	3	0	0	6	6
1517	2	50	1	1	0	0	3	3	1	-1	11	7	0	1	1	1	0		4.6321888
1517	4	50	1	1	0	0	3	3	1	-1	8	5	0	1	2	1	0	5	5
1517	5	50	1	1	0	0	3	3	1	-1	9	5	0	1	1	1	-1	5	5
1522	0	68	1	1	0	0	2	0	0	0	2	2	1	0	2	0	0	4	4
1522	1	68	1	1	0	0	2	0	0	1	6	4	1	0	0	0	0	0	0
1522	2	68	1	1	0	0	2	0	0	0	5	4	1	0	1	0	0		1.5252395
1526	0	67	1	1	0	0	1	0	1	-1	9	12	1	0	1	-1	0	6	6
1526	1	67	1	1	0	0	1	0	0	-1	14	5	1	0	2	0	0	6	6
1527	0	50	1	0	1	0	3	0	0	1	17	11	0	1	1	1	0	3	3
1527	1	50	1	0	1	0	3	0	0	-1	11	9	0	1	1	2	0	4	4
1527	2	50	1	0	1	0	3	0	0	-1	7	7	0	1	1	0	0		2.8019047
1528	0	61	1	0	1	0	2	4	1	-1	14	9	0	0	4	0	0	5	5
1528	1	61	1	0	1	0	2	4	1	-1	4	8	0	0	1	0	0	4	4
1528	2	61	1	0	1	0	2	4	1	0	5	6	0	0	4	0	0		2.637212
1528	4	61	1	0	1	0	2	4	1	-1	11	7	0	0	1	0	0	0	0
1528	5	61	1	0	1	0	2	4	1	-1	11	8	0	0	1	0	0	4	4
1530	0	51	1	0	1	0	3	0	1	2	18	15	1	0	2	2	2	6	6
1530	1	51	1	0	1	0	3	0	0	0	7	10	1	0	1	1	0	0	0
1530	2	51	1	0	1	0	3	0	0	2	7	14	1	0	0	2	2		2.3336554
1533	0	54	1	0	1	0	1	3	0	1	14	8	0	0	1	2	0	2	2
1533	1	54	1	0	1	0	1	3	0	0	14	0	0	0	0	2	0	2	2
1533	2	54	1	0	1	0	1	3	0	0	12	5	0	0	1	2	0		1.5572602
1534	0	52	1	0	1	0	4	4	1	-1	12	3	1	0	4	1	0	6	6
1535	0	55	0	1	0	0	2	3	1	0	5	8	0	1	1	1	0	6	6
1535	1	55	0	1	0	0	2	3	1	-1	6	4	0	1	0	2	0	4	4
1535	2	55	0	1	0	0	2	3	0	-1	7	3	0	1	1	2	0		4.2606735
1535	3	55	0	1	0	0	2	3	0	-2	8	6	0	1	2	2	0	5	5
1538	0	62	1	1	0	0	2	0	0	-1	8	1	0	0	1	0	0	3	3
1538	1	62	1	1	0	0	2	0	0	0	12	1	0	0	1	0	0	3	3
1538	2	62	1	1	0	0	2	0	0	-1	13	1	0	0	1	0	0		1.6095712
1538	3	62	1	1	0	0	2	0	0	0	16	3	0	0	1	0	0	0	0
1550	0	54	1	1	0	0	3	4	1	-1	14	14	0	1	4	2	2	6	6
1550	1	54	1	1	0	0	3	4	1	0	15	7	0	1	4	-1	1	0	0
1550	2	54	1	1	0	0	3	4	1	-1	11	11	0	1	2	0	0		2.8903358
1550	3	54	1	1	0	0	3	4	1	-2	19	15	0	1	3	2	2	5	5
1550	4	54	1	1	0	0	3	4	1	0	5	8	0	1	1	-1	-1	4	4
1550	5	54	1	1	0	0	3	4	1	2	12	11	0	1	1	2	-2	2	2
1551	0	58	1	1	0	0	2	0	1	1	18	10	1	0	0	2	1	1	1
1551	1	58	1	1	0	0	2	0	1	0	9	10	1	0	2	0	-1	0	0
1551	2	58	1	1	0	0	2	0	1	-2	8	6	1	0	1	0	0		2.2167995
1551	3	58	1	1	0	0	2	0	1	-1	10	12	1	0	2	0	0	4	4
1551	5	58	1	1	0	0	2	0	1	1	9	8	1	0	1	1	0	5	5
1552	0	50	1	0	1	0	2	2	1	2	18	14	0	0	4	2	0	5	5
1552	1	50	1	0	1	0	2	2	1	2	18	8	0	0	4	2	0	4	4
1552	2	50	1	0	1	0	2	2	0	1	17	4	0	0	4	2	0		2.7539277
1552	3	50	1	0	1	0	2	2	0	2	17	6	0	0	3	1	-2	1	1
1557	0	56	1	0	0	1	4	3	1	2	20	16	0	1	4	2	2	6	6
1557	1	56	1	0	0	1	4	3	1	2	20	16	0	1	0	2	2	6	6
1557	2	56	1	0	0	1	4	3	1	2	19	16	0	1	4	2	2		4.6243415
1557	4	56	1	0	0	1	4	3	1	2	20	15	0	1	4	2	2	6	6
1557	5	56	1	0	0	1	4	3	1	-2	20	15	0	1	3	1	0	4	4
1565	0	61	1	0	1	0	4	2	0	-1	13	14	0	0	1	1	-2	3	3
1567	0	50	0	0	0	1	4	3	1	-1	14	5	0	1	4	2	-1	3	3
1567	1	50	0	0	0	1	4	3	1	2	17	4	0	1	1	2	-1	2	2
1567	2	50	0	0	0	1	4	3	0	1	14	8	0	1	1	2	-2		1.2458949
1567	4	50	0	0	0	1	4	3	1	1	13	11	0	1	2	1	-2	0	0
1574	0	59	0	0	1	0	1	2	1	2	19	5	0	0	4	0	0	0	0
1574	1	59	0	0	1	0	1	2	0	2	20	14	0	0	3	2	2	0	0
1574	2	59	0	0	1	0	1	2	0	1	20	10	0	0	4	2	2		-0.11000265
1574	3	59	0	0	1	0	1	2	0	1	20	10	0	0	1	2	1	0	0
1574	4	59	0	0	1	0	1	2	0	1	19	11	0	0	4	1	2	0	0
1574	5	59	0	0	1	0	1	2	0	1	20	10	0	0	1	1	2	0	0
1583	0	55	1	1	0	0	1	0	0	-1	17	0	1	0	1	1	0	6	6
1583	1	55	1	1	0	0	1	0	0	1	12	0	1	0	1	1	0	5	5
1583	2	55	1	1	0	0	1	0	0	2	11	1	1	0	1	1	0		4.7380261
1583	3	55	1	1	0	0	1	0	0	0	9	0	1	0	1	1	0	5	5
1583	5	55	1	1	0	0	1	0	0	1	7	0	1	0	1	1	0	6	6
1588	0	62	0	1	0	0	4	4	1	-1	6	6	0	1	4	0	0	3	3
1588	1	62	0	1	0	0	4	4	1	-1	1	3	0	1	4	0	0	4	4
1588	2	62	0	1	0	0	4	4	1	-1	1	2	0	1	4	0	0		2.4626327
1588	4	62	0	1	0	0	4	4	1	-1	1	2	0	1	4	0	0	2	2
1588	5	62	0	1	0	0	4	4	1	-1	1	4	0	1	4	0	0	3	3
1590	0	59	1	0	1	0	2	3	1	0	7	4	0	0	4	-1	0	6	6
1590	1	59	1	0	1	0	2	3	1	-2	1	2	0	0	4	0	0	4	4
1590	2	59	1	0	1	0	2	3	1	-2	1	1	0	0	1	0	0		4.0145283
1597	0	63	0	1	0	0	2	1	0	1	12	9	1	0	1	0	-1	0	0
1597	1	63	0	1	0	0	2	1	0	1	15	3	1	0	3	0	1	0	0
1597	2	63	0	1	0	0	2	1	0	0	15	4	1	0	1	0	0		-0.11000265
1597	3	63	0	1	0	0	2	1	0	1	16	4	1	0	3	0	1	0	0
1597	4	63	0	1	0	0	2	1	0	1	16	3	1	0	2	0	1	0	0
1597	5	63	0	1	0	0	2	1	0	1	16	3	1	0	3	0	1	0	0
1600	0	58	1	0	1	0	1	1	1	-1	7	9	0	1	1	1	1	5	5
1600	1	58	1	0	1	0	1	1	1	0	4	8	0	1	1	0	0	5	5
1600	2	58	1	0	1	0	1	1	1	0	2	9	0	1	2	0	0		3.9654191
1600	3	58	1	0	1	0	1	1	1	2	7	1	0	1	3	0	0	3	3
1600	4	58	1	0	1	0	1	1	1	-1	8	2	0	1	2	0	0	6	6
1600	5	58	1	0	1	0	1	1	1	-1	5	7	0	1	1	0	0	4	4
1606	0	56	1	1	0	0	2	0	0	1	11	6	0	0	1	0	1	3	3
1606	1	56	1	1	0	0	2	0	0	-1	7	5	0	0	1	0	0	6	6
1606	2	56	1	1	0	0	2	0	0	0	7	5	0	0	1	0	0		4.0378237
1606	4	56	1	1	0	0	2	0	0	1	7	6	0	0	1	-1	0	5	5
1606	5	56	1	1	0	0	2	0	0	1	8	7	0	0	1	0	0	5	5
1609	0	60	0	0	1	0	2	1	1	1	8	8	0	1	1	1	1	5	5
1610	0	62	1	1	0	0	2	3	0	0	7	8	0	1	1	2	0	4	4
1610	1	62	1	1	0	0	2	3	0	0	5	1	0	1	4	0	0	6	6
1610	2	62	1	1	0	0	2	3	0	0	6	5	0	1	2	0	0		3.952657
1610	3	62	1	1	0	0	2	3	0	0	3	6	0	1	4	0	0	6	6
1610	4	62	1	1	0	0	2	3	0	0	4	3	0	1	2	0	0	3	3
1610	5	62	1	1	0	0	2	3	0	0	7	5	0	1	2	0	0	4	4
1611	0	67	1	0	1	0	1	3	0	-1	14	6	0	1	1	0	0	3	3
1611	1	67	1	0	1	0	1	3	0	0	8	5	0	1	3	0	0	1	1
1613	0	64	0	1	0	0	3	3	1	-1	18	12	0	1	1	-1	-1	4	4
1613	1	64	0	1	0	0	3	3	0	1	15	10	0	1	1	0	0	5	5
1613	2	64	0	1	0	0	3	3	1	1	15	9	0	1	1	0	0		3.6176932
1613	3	64	0	1	0	0	3	3	1	1	16	10	0	1	1	0	-1	3	3
1613	4	64	0	1	0	0	3	3	0	1	19	10	0	1	1	-1	-1	5	5
1613	5	64	0	1	0	0	3	3	0	1	18	12	0	1	1	-1	0	4	4
1617	0	54	0	0	1	0	3	4	1	0	11	4	0	1	2	0	0	0	0
1628	0	59	0	0	1	0	3	0	0	1	10	8	1	0	1	0	-2	1	1
1633	0	55	1	1	0	0	3	0	1	0	13	7	0	0	1	1	1	5	5
1633	1	55	1	1	0	0	3	0	1	0	8	3	0	0	1	1	0	4	4
1633	2	55	1	1	0	0	3	0	1	0	9	4	0	0	1	1	0		3.6103206
1635	0	54	0	1	0	0	4	0	0	-1	9	3	0	0	1	0	0	6	6
1635	1	54	0	1	0	0	4	0	0	-1	6	3	0	0	2	0	-1	5	5
1638	0	54	0	0	1	0	2	1	1	-2	1	2	0	1	4	1	0	6	6
1638	1	54	0	0	1	0	2	1	0	-2	1	1	0	1	1	2	2	6	6
1638	2	54	0	0	1	0	2	1	0	-2	2	0	0	1	1	0	0		5.0990591
1638	4	54	0	0	1	0	2	1	1	-1	1	2	0	1	4	0	0	6	6
1638	5	54	0	0	1	0	2	1	1	-2	1	0	0	1	0	0	0	6	6
1653	0	61	0	0	0	1	2	2	0	1	11	4	0	0	2	0	0	6	6
1666	0	53	0	0	1	0	2	0	0	1	16	13	0	0	0	-2	-2	5	5
1668	0	52	1	0	1	0	1	1	1	-1	9	12	0	0	0	0	0	5	5
1668	1	52	1	0	1	0	1	1	1	-2	4	5	0	0	0	0	0	6	6
1668	2	52	1	0	1	0	1	1	1	0	4	9	0	0	1	0	0		4.450757
1669	0	55	1	1	0	0	2	3	0	1	13	8	0	1	1	2	0	6	6
1669	1	55	1	1	0	0	2	3	0	-1	16	7	0	1	2	0	1	4	4
1669	2	55	1	1	0	0	2	3	0	0	15	11	0	1	2	0	-2		3.0514367
1669	3	55	1	1	0	0	2	3	0	1	13	8	0	1	1	0	-1	1	1
1669	4	55	1	1	0	0	2	3	0	-1	16	8	0	1	2	0	-1	1	1
1669	5	55	1	1	0	0	2	3	0	-1	16	11	0	1	4	0	-1	6	6
1670	0	53	1	1	0	0	4	2	1	1	11	11	0	0	3	0	-2	3	3
1670	1	53	1	1	0	0	4	2	1	2	5	12	0	0	4	0	0	4	4
1670	2	53	1	1	0	0	4	2	1	1	2	8	0	0	4	0	-1		2.5114386
1670	3	53	1	1	0	0	4	2	1	1	1	5	0	0	4	0	-1	2	2
1675	0	53	1	0	1	0	3	1	1	-2	3	4	0	0	3	0	2	5	5
1675	1	53	1	0	1	0	3	1	1	-2	2	1	0	0	2	2	0	5	5
1675	2	53	1	0	1	0	3	1	1	-2	2	0	0	0	1	2	2		4.3450503
1675	3	53	1	0	1	0	3	1	1	-2	1	6	0	0	2	1	2	4	4
1675	4	53	1	0	1	0	3	1	1	-2	1	1	0	0	1	0	1	5	5
1675	5	53	1	0	1	0	3	1	1	-2	1	1	0	0	4	1	2	6	6
1680	0	64	0	1	0	0	4	0	0	1	9	3	1	0	3	0	0	2	2
1680	1	64	0	1	0	0	4	0	0	1	10	3	1	0	1	0	-1	1	1
1680	2	64	0	1	0	0	4	0	0	1	9	2	1	0	2	0	0		1.0700932
1680	3	64	0	1	0	0	4	0	0	1	9	3	1	0	1	0	0	1	1
1687	0	53	0	0	0	1	1	0	0	0	11	3	0	0	0	0	0	2	2
1687	1	53	0	0	0	1	1	0	0	-1	2	1	0	0	1	0	0	1	1
1687	2	53	0	0	0	1	1	0	0	1	2	0	0	0	1	0	0		0.71286243
1687	4	53	0	0	0	1	1	0	0	-1	3	1	0	0	1	0	0	0	0
1687	5	53	0	0	0	1	1	0	0	-1	4	0	0	0	2	0	0	1	1
1688	0	51	0	0	1	0	1	4	1	0	11	9	0	1	1	0	-1	5	5
1689	0	65	0	1	0	0	4	4	0	-2	3	4	1	0	1	0	0	6	6
1689	1	65	0	1	0	0	4	4	0	0	6	3	1	0	1	0	0	5	5
1689	2	65	0	1	0	0	4	4	0	0	6	5	1	0	3	0	0		4.3322883
1689	3	65	0	1	0	0	4	4	0	0	5	4	1	0	2	0	0	2	2
1689	4	65	0	1	0	0	4	4	0	0	6	4	1	0	2	0	0	6	6
1689	5	65	0	1	0	0	4	4	0	0	6	4	1	0	3	0	0	6	6
1690	0	52	0	0	1	0	1	1	0	2	19	12	0	0	1	0	0	1	1
1692	0	55	0	0	1	0	4	0	1	1	20	10	1	0	3	0	-2	4	4
1692	1	55	0	0	1	0	4	0	1	-2	2	1	1	0	4	0	1	4	4
1692	2	55	0	0	1	0	4	0	1	-2	6	2	1	0	4	2	-1		2.6607544
1692	4	55	0	0	1	0	4	0	1	0	6	2	1	0	4	0	0	2	2
1692	5	55	0	0	1	0	4	0	1	-1	8	0	1	0	4	2	0	3	3
1694	0	51	0	1	0	0	2	0	0	0	3	11	0	0	0	0	-1	2	2
1694	1	51	0	1	0	0	2	0	0	0	3	3	0	0	0	0	0	2	2
1695	0	53	0	1	0	0	2	0	0	-2	7	0	0	0	3	0	-1	5	5
1695	1	53	0	1	0	0	2	0	0	-2	5	3	0	0	3	0	-1	5	5
1695	2	53	0	1	0	0	2	0	0	-2	6	0	0	0	4	0	0		3.9985862
1695	4	53	0	1	0	0	2	0	0	-2	1	0	0	0	4	0	0	4	4
1695	5	53	0	1	0	0	2	0	0	-2	4	0	0	0	4	0	0	5	5
